# Supplementary material for: Aqua­trichlorido(1-cyano­methyl-4-aza-1-azoniabicyclo­[2.2.2]octane-κN 4)copper(II) monohydrate
Source: Acta Crystallogr Sect E Struct Rep Online. 2012 Apr 25;68(Pt 5):m674. doi: 10.1107/S1600536812017205 (PMC3344395; doi:10.1107/S1600536812017205)
Supplement: Supplementary file 1 [file e-68-0m674-sup1.cif]

##############################################################################
#                                                                            #
# This CIF contains the data in a paper accepted for publication in          #
# Acta Crystallographica Section E. It conforms to the requirements of       #
# Notes for Authors for Acta Crystallographica Section E, and has been       #
# peer reviewed under the auspices of the IUCr Commission on Journals.       #
#                                                                            #
# Full details of the Crystallographic Information File format               #
# are given in the paper "The Crystallographic Information File (CIF):       #
# a New Standard Archive File for Crystallography" by S. R. Hall, F. H.      #
# Allen and I. D. Brown [Acta Cryst. (1991), A47, 655-685].                  #
#                                                                            #
# The current version of the core CIF dictionary is obtainable from          #
# ftp://ftp.iucr.org/pub/cif_core.dic.                                       #
#                                                                            #
# Software is freely available for graphical display of the structure(s)     #
# in this CIF. For information consult the CIF software page                 #
# http://www.iucr.org/resources/cif/software.                                #
#                                                                            #
# This file may be used for bona fide research purposes within the           #
# scientific community so long as proper attribution is given to the journal # 
# article from which it was obtained.                                        #
#                                                                            #
##############################################################################
data_I
_audit_creation_method     SHELXL-97
_chemical_name_systematic
;
Aquatrichlorido(1-cyanomethyl-4-aza-1-azoniabicyclo[2.2.2]octane-
\k<i>N</i>^4^)copper(II) monohydrate
;
_chemical_name_common     ?
_chemical_formula_moiety     'C8 H16 Cl3 Cu N3 O, H2 O'
_chemical_formula_sum     'C8 H18 Cl3 Cu N3 O2'
_chemical_formula_iupac     '[Cu Cl3 (C8 H14 N3) (H2 O)], H2 O'
_chemical_formula_weight     358.14
_chemical_melting_point     ?
_symmetry_cell_setting     monoclinic
_symmetry_space_group_name_H-M     'C 2/c'
_symmetry_space_group_name_Hall     '-C 2yc'
loop_
    _symmetry_equiv_pos_as_xyz
    'x, y, z'
    '-x, y, -z+1/2'
    'x+1/2, y+1/2, z'
    '-x+1/2, y+1/2, -z+1/2'
    '-x, -y, -z'
    'x, -y, z-1/2'
    '-x+1/2, -y+1/2, -z'
    'x+1/2, -y+1/2, z-1/2'
_cell_length_a     24.301(5)
_cell_length_b     8.2794(17)
_cell_length_c     14.069(3)
_cell_angle_alpha     90.00
_cell_angle_beta     101.69(3)
_cell_angle_gamma     90.00
_cell_volume     2771.9(10)
_cell_formula_units_Z     8
_cell_measurement_reflns_used     12903
_cell_measurement_theta_min     3.08
_cell_measurement_theta_max     27.45
_cell_measurement_temperature     298(2)
_exptl_crystal_description     block
_exptl_crystal_colour     green
_exptl_crystal_size_max     0.36
_exptl_crystal_size_mid     0.32
_exptl_crystal_size_min     0.28
_exptl_crystal_density_diffrn     1.716
_exptl_crystal_density_meas     ?
_exptl_crystal_density_method     'not measured'
_exptl_crystal_F_000     1464
_exptl_absorpt_coefficient_mu     2.148
_exptl_absorpt_correction_type     multi-scan
_exptl_absorpt_process_details     '(CrystalClear; Rigaku, 2005)'
_exptl_absorpt_correction_T_min     0.9634
_exptl_absorpt_correction_T_max     0.9714
_exptl_special_details     ?
_diffrn_ambient_temperature     298(2)
_diffrn_radiation_type     MoK\a
_diffrn_radiation_wavelength     0.71073
_diffrn_radiation_source     'fine-focus sealed tube'
_diffrn_radiation_monochromator     graphite
_diffrn_measurement_device_type     'Rigaku SCXmini'
_diffrn_measurement_method     \w
_diffrn_detector_area_resol_mean     13.6612
_diffrn_reflns_number     13618
_diffrn_reflns_av_R_equivalents     0.0681
_diffrn_reflns_av_sigmaI/netI     0.0529
_diffrn_reflns_theta_min     3.08
_diffrn_reflns_theta_max     27.45
_diffrn_reflns_theta_full     27.45
_diffrn_measured_fraction_theta_max     0.996
_diffrn_measured_fraction_theta_full     0.996
_diffrn_reflns_limit_h_min     -31
_diffrn_reflns_limit_h_max     31
_diffrn_reflns_limit_k_min     -10
_diffrn_reflns_limit_k_max     10
_diffrn_reflns_limit_l_min     -18
_diffrn_reflns_limit_l_max     18
_diffrn_standards_number     ?
_diffrn_standards_interval_count     ?
_diffrn_standards_interval_time     ?
_diffrn_standards_decay_%     ?
_refine_special_details
;
Refinement of <i>F</i>^2^ against ALL reflections. The weighted <i>R</i>-factor
<i>wR</i> and goodness of fit <i>S</i> are based on <i>F</i>^2^, conventional
<i>R</i>-factors <i>R</i> are based on <i>F</i>, with <i>F</i> set to zero for
negative <i>F</i>^2^. The threshold expression of <i>F</i>^2^ >
\s(<i>F</i>^2^) is used only for calculating <i>R</i>-factors(gt) <i>etc</i>.
and is not relevant to the choice of reflections for refinement.
<i>R</i>-factors based on <i>F</i>^2^ are statistically about twice as large
as those based on <i>F</i>, and <i>R</i>- factors based on ALL data will be
even larger.
;
_reflns_number_total     3155
_reflns_number_gt     2881
_reflns_threshold_expression     I>2sigma(I)
_refine_ls_structure_factor_coef     Fsqd
_refine_ls_matrix_type     full
_refine_ls_R_factor_all     0.0392
_refine_ls_R_factor_gt     0.0359
_refine_ls_wR_factor_gt     0.0910
_refine_ls_wR_factor_ref     0.0928
_refine_ls_goodness_of_fit_ref     1.102
_refine_ls_restrained_S_all     1.102
_refine_ls_number_reflns     3155
_refine_ls_number_parameters     170
_refine_ls_number_restraints     0
_refine_ls_hydrogen_treatment     mixed
_refine_ls_weighting_scheme     calc
_refine_ls_weighting_details
         'calc w=1/[\s^2^(Fo^2^)+(0.0370P)^2^+2.7164P] where P=(Fo^2^+2Fc^2^)/3'
_atom_sites_solution_hydrogens     geom
_atom_sites_solution_primary     direct
_atom_sites_solution_secondary     difmap
_refine_ls_shift/su_max     0.000
_refine_ls_shift/su_mean     0.000
_refine_diff_density_max     0.624
_refine_diff_density_min     -0.864
_refine_ls_extinction_method     none
_refine_ls_extinction_coef     ?
loop_
    _atom_type_symbol
    _atom_type_description
    _atom_type_scat_dispersion_real
    _atom_type_scat_dispersion_imag
    _atom_type_scat_source
    'C' 'C' 0.0033 0.0016
                         'International Tables Vol C Tables 4.2.6.8 and 6.1.1.4'
    'H' 'H' 0.0000 0.0000
                         'International Tables Vol C Tables 4.2.6.8 and 6.1.1.4'
    'N' 'N' 0.0061 0.0033
                         'International Tables Vol C Tables 4.2.6.8 and 6.1.1.4'
    'O' 'O' 0.0106 0.0060
                         'International Tables Vol C Tables 4.2.6.8 and 6.1.1.4'
    'Cl' 'Cl' 0.1484 0.1585
                         'International Tables Vol C Tables 4.2.6.8 and 6.1.1.4'
    'Cu' 'Cu' 0.3201 1.2651
                         'International Tables Vol C Tables 4.2.6.8 and 6.1.1.4'
_computing_data_collection     'CrystalClear (Rigaku, 2005)'
_computing_cell_refinement     'CrystalClear (Rigaku, 2005)'
_computing_data_reduction     'CrystalClear (Rigaku, 2005)'
_computing_structure_solution     'SHELXS97 (Sheldrick, 2008)'
_computing_structure_refinement     'SHELXL97 (Sheldrick, 2008)'
_computing_molecular_graphics     'SHELXTL (Sheldrick, 2008)'
_computing_publication_material     'SHELXTL (Sheldrick, 2008)'
loop_
    _atom_site_type_symbol
    _atom_site_label
    _atom_site_fract_x
    _atom_site_fract_y
    _atom_site_fract_z
    _atom_site_U_iso_or_equiv
    _atom_site_adp_type
    _atom_site_calc_flag
    _atom_site_refinement_flags
    _atom_site_occupancy
    _atom_site_symmetry_multiplicity
    _atom_site_disorder_assembly
    _atom_site_disorder_group
    C C1 0.08955(10) 0.0927(3) 0.17062(17) 0.0250(5) Uani d . 1 1 . .
    H H1A 0.0550 0.0937 0.1951 0.030 Uiso calc R 1 1 . .
    H H1B 0.1083 -0.0094 0.1887 0.030 Uiso calc R 1 1 . .
    C C2 0.07568(10) 0.1079(3) 0.05965(17) 0.0246(5) Uani d . 1 1 . .
    H H2A 0.0922 0.0182 0.0309 0.030 Uiso calc R 1 1 . .
    H H2B 0.0353 0.1042 0.0366 0.030 Uiso calc R 1 1 . .
    C C3 0.09449(10) 0.3817(3) 0.19080(16) 0.0215(5) Uani d . 1 1 . .
    H H3A 0.1182 0.4723 0.2164 0.026 Uiso calc R 1 1 . .
    H H3B 0.0621 0.3820 0.2212 0.026 Uiso calc R 1 1 . .
    C C4 0.07485(10) 0.4018(3) 0.08053(16) 0.0232(5) Uani d . 1 1 . .
    H H4A 0.0341 0.4002 0.0636 0.028 Uiso calc R 1 1 . .
    H H4B 0.0877 0.5047 0.0603 0.028 Uiso calc R 1 1 . .
    C C5 0.17741(9) 0.2318(3) 0.17037(17) 0.0215(5) Uani d . 1 1 . .
    H H5A 0.1965 0.1285 0.1806 0.026 Uiso calc R 1 1 . .
    H H5B 0.2031 0.3142 0.2019 0.026 Uiso calc R 1 1 . .
    C C6 0.16180(10) 0.2671(3) 0.06133(18) 0.0261(5) Uani d . 1 1 . .
    H H6A 0.1764 0.3718 0.0479 0.031 Uiso calc R 1 1 . .
    H H6B 0.1782 0.1859 0.0258 0.031 Uiso calc R 1 1 . .
    C C7 0.08423(11) 0.2867(3) -0.07951(18) 0.0300(6) Uani d . 1 1 . .
    H H7A 0.0986 0.3898 -0.0964 0.036 Uiso calc R 1 1 . .
    H H7B 0.1023 0.2023 -0.1099 0.036 Uiso calc R 1 1 . .
    C C8 0.02328(12) 0.2805(3) -0.11707(18) 0.0314(6) Uani d . 1 1 . .
    Cl Cl2 0.20113(3) 0.44899(7) 0.38684(4) 0.02851(16) Uani d . 1 1 . .
    Cl Cl3 0.19677(3) -0.05276(7) 0.34199(4) 0.02920(16) Uani d . 1 1 . .
    Cl Cl4 0.06069(3) 0.23400(10) 0.39370(5) 0.03668(18) Uani d . 1 1 . .
    Cu Cu1 0.151563(11) 0.19653(3) 0.364527(19) 0.01994(11) Uani d . 1 1 . .
    H H10 0.217(2) 0.384(6) 0.666(3) 0.091(19) Uiso d . 1 1 . .
    H H11 0.187(2) 0.295(5) 0.709(3) 0.074(17) Uiso d . 1 1 . .
    H H12 0.1751(17) 0.215(5) 0.543(3) 0.063(13) Uiso d . 1 1 . .
    H H13 0.2148(17) 0.111(4) 0.521(3) 0.055(10) Uiso d . 1 1 . .
    N N1 0.12648(8) 0.2280(2) 0.21552(13) 0.0166(4) Uani d . 1 1 . .
    N N2 0.09851(8) 0.2654(2) 0.02936(14) 0.0197(4) Uani d . 1 1 . .
    N N3 -0.02358(12) 0.2753(4) -0.14739(19) 0.0471(7) Uani d . 1 1 . .
    O O1 0.18732(11) 0.3383(3) 0.66114(18) 0.0418(5) Uani d . 1 1 . .
    O O2 0.17734(8) 0.1430(2) 0.50550(13) 0.0276(4) Uani d . 1 1 . .
loop_
    _atom_site_aniso_label
    _atom_site_aniso_U_11
    _atom_site_aniso_U_22
    _atom_site_aniso_U_33
    _atom_site_aniso_U_12
    _atom_site_aniso_U_13
    _atom_site_aniso_U_23
    C1 0.0211(12) 0.0239(12) 0.0279(12) -0.0077(10) 0.0001(9) 0.0016(9)
    C2 0.0241(12) 0.0221(12) 0.0263(12) -0.0055(10) 0.0018(9) -0.0047(9)
    C3 0.0207(11) 0.0226(12) 0.0208(11) 0.0067(9) 0.0030(9) 0.0008(8)
    C4 0.0241(12) 0.0215(12) 0.0228(12) 0.0048(9) 0.0019(9) -0.0007(9)
    C5 0.0121(11) 0.0287(12) 0.0238(12) 0.0007(9) 0.0036(9) 0.0016(9)
    C6 0.0133(12) 0.0402(14) 0.0255(13) -0.0021(10) 0.0057(9) 0.0013(10)
    C7 0.0272(14) 0.0432(16) 0.0190(12) 0.0016(11) 0.0035(10) -0.0018(10)
    C8 0.0329(16) 0.0393(15) 0.0204(12) 0.0038(12) 0.0013(11) -0.0021(10)
    Cl2 0.0248(3) 0.0267(3) 0.0309(3) -0.0035(2) -0.0016(2) -0.0039(2)
    Cl3 0.0303(3) 0.0266(3) 0.0309(3) 0.0101(2) 0.0067(2) 0.0034(2)
    Cl4 0.0170(3) 0.0620(5) 0.0328(4) 0.0085(3) 0.0093(3) 0.0129(3)
    Cu1 0.01484(17) 0.02434(18) 0.01982(17) 0.00123(10) 0.00157(11) 0.00118(10)
    N1 0.0110(9) 0.0189(9) 0.0196(9) -0.0008(7) 0.0023(7) 0.0001(7)
    N2 0.0159(10) 0.0259(10) 0.0172(9) 0.0007(8) 0.0029(7) -0.0018(7)
    N3 0.0357(16) 0.0609(18) 0.0387(15) 0.0060(13) -0.0065(11) -0.0060(12)
    O1 0.0392(14) 0.0456(13) 0.0378(13) 0.0086(11) 0.0013(10) -0.0065(10)
    O2 0.0252(10) 0.0324(10) 0.0229(9) 0.0049(8) -0.0007(7) 0.0000(7)
_geom_special_details
;
All e.s.d.'s (except the e.s.d. in the dihedral angle between two l.s. planes)
are estimated using the full covariance matrix. The cell e.s.d.'s are taken
into account individually in the estimation of e.s.d.'s in distances, angles
and torsion angles; correlations between e.s.d.'s in cell parameters are only
used when they are defined by crystal symmetry. An approximate (isotropic)
treatment of cell e.s.d.'s is used for estimating e.s.d.'s involving l.s.
planes.
;
loop_
    _geom_bond_atom_site_label_1
    _geom_bond_atom_site_label_2
    _geom_bond_site_symmetry_2
    _geom_bond_distance
    _geom_bond_publ_flag
    C1 N1 . 1.493(3) ?
    C1 C2 . 1.534(3) ?
    C1 H1A . 0.9700 ?
    C1 H1B . 0.9700 ?
    C2 N2 . 1.512(3) ?
    C2 H2A . 0.9700 ?
    C2 H2B . 0.9700 ?
    C3 N1 . 1.495(3) ?
    C3 C4 . 1.537(3) ?
    C3 H3A . 0.9700 ?
    C3 H3B . 0.9700 ?
    C4 N2 . 1.514(3) ?
    C4 H4A . 0.9700 ?
    C4 H4B . 0.9700 ?
    C5 N1 . 1.502(3) ?
    C5 C6 . 1.532(3) ?
    C5 H5A . 0.9700 ?
    C5 H5B . 0.9700 ?
    C6 N2 . 1.513(3) ?
    C6 H6A . 0.9700 ?
    C6 H6B . 0.9700 ?
    C7 C8 . 1.469(4) ?
    C7 N2 . 1.511(3) ?
    C7 H7A . 0.9700 ?
    C7 H7B . 0.9700 ?
    C8 N3 . 1.133(4) ?
    Cl2 Cu1 . 2.4011(8) ?
    Cl3 Cu1 . 2.3893(7) ?
    Cl4 Cu1 . 2.3471(8) ?
    Cu1 O2 . 2.0048(18) ?
    Cu1 N1 . 2.0775(19) ?
    O1 H10 . 0.80(5) ?
    O1 H11 . 0.77(5) ?
    O2 H12 . 0.80(4) ?
    O2 H13 . 0.93(4) ?
loop_
    _geom_angle_atom_site_label_1
    _geom_angle_atom_site_label_2
    _geom_angle_atom_site_label_3
    _geom_angle_site_symmetry_1
    _geom_angle_site_symmetry_3
    _geom_angle
    _geom_angle_publ_flag
    N1 C1 C2 . . 111.02(18) ?
    N1 C1 H1A . . 109.4 ?
    C2 C1 H1A . . 109.4 ?
    N1 C1 H1B . . 109.4 ?
    C2 C1 H1B . . 109.4 ?
    H1A C1 H1B . . 108.0 ?
    N2 C2 C1 . . 109.86(18) ?
    N2 C2 H2A . . 109.7 ?
    C1 C2 H2A . . 109.7 ?
    N2 C2 H2B . . 109.7 ?
    C1 C2 H2B . . 109.7 ?
    H2A C2 H2B . . 108.2 ?
    N1 C3 C4 . . 111.57(18) ?
    N1 C3 H3A . . 109.3 ?
    C4 C3 H3A . . 109.3 ?
    N1 C3 H3B . . 109.3 ?
    C4 C3 H3B . . 109.3 ?
    H3A C3 H3B . . 108.0 ?
    N2 C4 C3 . . 109.19(18) ?
    N2 C4 H4A . . 109.8 ?
    C3 C4 H4A . . 109.8 ?
    N2 C4 H4B . . 109.8 ?
    C3 C4 H4B . . 109.8 ?
    H4A C4 H4B . . 108.3 ?
    N1 C5 C6 . . 111.69(18) ?
    N1 C5 H5A . . 109.3 ?
    C6 C5 H5A . . 109.3 ?
    N1 C5 H5B . . 109.3 ?
    C6 C5 H5B . . 109.3 ?
    H5A C5 H5B . . 107.9 ?
    N2 C6 C5 . . 109.06(18) ?
    N2 C6 H6A . . 109.9 ?
    C5 C6 H6A . . 109.9 ?
    N2 C6 H6B . . 109.9 ?
    C5 C6 H6B . . 109.9 ?
    H6A C6 H6B . . 108.3 ?
    C8 C7 N2 . . 111.6(2) ?
    C8 C7 H7A . . 109.3 ?
    N2 C7 H7A . . 109.3 ?
    C8 C7 H7B . . 109.3 ?
    N2 C7 H7B . . 109.3 ?
    H7A C7 H7B . . 108.0 ?
    N3 C8 C7 . . 179.0(3) ?
    O2 Cu1 N1 . . 174.24(8) ?
    O2 Cu1 Cl4 . . 88.43(6) ?
    N1 Cu1 Cl4 . . 93.78(6) ?
    O2 Cu1 Cl3 . . 83.13(6) ?
    N1 Cu1 Cl3 . . 91.32(5) ?
    Cl4 Cu1 Cl3 . . 127.71(3) ?
    O2 Cu1 Cl2 . . 90.87(6) ?
    N1 Cu1 Cl2 . . 93.43(6) ?
    Cl4 Cu1 Cl2 . . 109.08(3) ?
    Cl3 Cu1 Cl2 . . 122.51(3) ?
    C1 N1 C3 . . 107.48(17) ?
    C1 N1 C5 . . 108.24(18) ?
    C3 N1 C5 . . 108.54(18) ?
    C1 N1 Cu1 . . 111.19(14) ?
    C3 N1 Cu1 . . 111.95(13) ?
    C5 N1 Cu1 . . 109.34(14) ?
    C7 N2 C2 . . 111.36(18) ?
    C7 N2 C6 . . 108.14(18) ?
    C2 N2 C6 . . 109.45(19) ?
    C7 N2 C4 . . 111.33(18) ?
    C2 N2 C4 . . 108.25(18) ?
    C6 N2 C4 . . 108.26(18) ?
    H10 O1 H11 . . 109(5) ?
    Cu1 O2 H12 . . 116(3) ?
    Cu1 O2 H13 . . 113(2) ?
    H12 O2 H13 . . 104(4) ?
loop_
    _geom_hbond_atom_site_label_D
    _geom_hbond_atom_site_label_H
    _geom_hbond_atom_site_label_A
    _geom_hbond_site_symmetry_A
    _geom_hbond_distance_DH
    _geom_hbond_distance_HA
    _geom_hbond_distance_DA
    _geom_hbond_angle_DHA
    O2 H13 Cl2 7_556 0.93(4) 2.24(4) 3.128(2) 159(3)
    O2 H12 O1 . 0.80(4) 1.92(4) 2.693(3) 160(4)
    O1 H11 Cl3 6_556 0.77(5) 2.72(5) 3.447(3) 159(4)
    O1 H10 Cl3 7_556 0.80(5) 2.54(6) 3.337(3) 171(5)
_iucr_refine_instructions_details
;
L.S. 14
ANIS
ACTA
BOND $H
FMAP 2
PLAN 20
EQIV $2 x, -y, z+1/2
EQIV $1 -x+1/2, -y+1/2, -z+1
HTAB O2 Cl2_$1
HTAB O2 O1
HTAB O1 Cl3_$2
HTAB O1 Cl3_$1
FREE H12  H13
FREE O1   H12
FREE H10  H11
FREE O1   O2
FREE Q2   Q11
FREE Cu1  Q2
FREE Cu1  H13
FREE H13  Q11
FREE O2   Q11
WGHT  0.037000  2.716400
FVAR  0.106230
;
data_global
_journal_date_recd_electronic     2012-03-15
_journal_date_accepted     2012-04-18
_journal_name_full     'Acta Crystallographica, Section E'
_journal_year     2012
_journal_volume     68
_journal_issue      5
_journal_page_first     m674
_journal_page_last     m674
_journal_paper_category     QM
_journal_paper_doi     10.1107/S1600536812017205
_journal_coeditor_code     FJ2535
_publ_contact_author_name     'Yi Zhang'
_publ_contact_author_address
;
Ordered Matter Science Research Center
Southeast University
Nanjing 211189
People's Republic of China
;
_publ_contact_author_email     'zhouqinqin623@sina.com'
_publ_contact_author_fax     '86-25-52090626'
_publ_contact_author_phone     '86-25-52090626'
_publ_section_title
;\
Aquatrichlorido(1-cyanomethyl-4-aza-1-azoniabicyclo[2.2.2]octane-\k<i>N</i>^4^)\
copper(II) monohydrate
;
loop_
    _publ_author_name
    _publ_author_address
    'Qinqin Zhou'
;
Ordered Matter Science Research Center
Southeast University
Nanjing 211189
People's Republic of China
;
    'Yi Zhang'
;
Ordered Matter Science Research Center
Southeast University
Nanjing 211189
People's Republic of China
;
