# Supplementary material for: Aqua­trichlorido(1-cyano­methyl-4-aza-1-azoniabicyclo­[2.2.2]octane-κN 4)copper(II) monohydrate
Source: Acta Crystallogr Sect E Struct Rep Online. 2012 Apr 25;68(Pt 5):m674. doi: 10.1107/S1600536812017205 (PMC3344395; doi:10.1107/S1600536812017205)
Supplement: Supplementary file 2 [file e-68-0m674-Isup2.hkl]

# 
# h,k,l, Fc-squared, Fo-squared, sigma(Fo-squared) and status flag 
# 
data_I
_shelx_title ' 2 in C2/c' 
_shelx_refln_list_code          4 
_shelx_F_calc_maximum      542.87 
_exptl_crystal_F_000      1464.00 
_reflns_d_resolution_high  0.7709 
 
loop_ 
 _symmetry_equiv_pos_as_xyz 
 'x, y, z' 
 '-x, y, -z+1/2' 
 'x+1/2, y+1/2, z' 
 '-x+1/2, y+1/2, -z+1/2' 
 '-x, -y, -z' 
 'x, -y, z-1/2' 
 '-x+1/2, -y+1/2, -z' 
 'x+1/2, -y+1/2, z-1/2' 
 
_cell_length_a    24.3011 
_cell_length_b     8.2794 
_cell_length_c    14.0689 
_cell_angle_alpha  90.000 
_cell_angle_beta  101.688 
_cell_angle_gamma  90.000 
 
_shelx_F_squared_multiplier     1.000 
 
loop_ 
 _refln_index_h 
 _refln_index_k 
 _refln_index_l 
 _refln_F_squared_calc 
 _refln_F_squared_meas 
 _refln_F_squared_sigma 
 _refln_observed_status 
   4   0   0    80837.88    50747.45   1793.78 o 
   6   0   0    27708.34    26322.94    652.48 o 
   8   0   0   132524.56   128364.61   5456.31 o 
  10   0   0     3280.70     4086.46    177.05 o 
  12   0   0     3587.58     4496.02    127.62 o 
  14   0   0     9446.38     9266.90    461.16 o 
  16   0   0     1136.35     1174.43    108.11 o 
  18   0   0    10632.70    12068.21    781.33 o 
  20   0   0    19365.33    21696.60   1587.02 o 
  22   0   0    10323.07    10937.19   1048.71 o 
  24   0   0     5815.41     6049.59    505.71 o 
  26   0   0     1251.24     1196.64    147.33 o 
  28   0   0     3886.74     3905.80    509.51 o 
  30   0   0       29.79      157.70    126.71 o 
   3   1   0     8191.08     7844.75    170.26 o 
   5   1   0        3.36      228.46     15.63 o 
   7   1   0     5275.00     5251.02    152.31 o 
   9   1   0     7584.19     8627.42    288.22 o 
  11   1   0      202.36      213.86     15.95 o 
  13   1   0     2078.45     2424.79    128.88 o 
  15   1   0      108.36      168.39     17.13 o 
  17   1   0        7.76       67.43     24.47 o 
  19   1   0       26.03       94.15     27.00 o 
  21   1   0      748.68      765.08     67.63 o 
  23   1   0      412.62      506.11     59.06 o 
  25   1   0       18.87       27.06     29.94 o 
  27   1   0      904.29      992.22     95.34 o 
  29   1   0     1002.37     1008.85    101.81 o 
   0   2   0   119651.27    80660.93  14615.92 o 
   2   2   0    27113.71    26844.14   1512.15 o 
   4   2   0    40726.82    38267.00   1198.25 o 
   6   2   0    15565.82    14471.01    413.85 o 
   8   2   0     3498.46     3515.82    149.78 o 
  10   2   0    79254.37    78780.70   3493.19 o 
  12   2   0    19788.72    21429.45    937.31 o 
  14   2   0     1075.71     1003.23     62.40 o 
  16   2   0     5144.60     6230.28    399.37 o 
  18   2   0     7180.01     7898.69    424.19 o 
  20   2   0      177.19      160.80     22.32 o 
  22   2   0      191.51      202.35     33.08 o 
  24   2   0     7773.84     8207.33    498.71 o 
  26   2   0      450.41      449.86     66.58 o 
  28   2   0      135.45      174.04     40.75 o 
  30   2   0     3281.42     2898.50    254.68 o 
   1   3   0     4349.78     3722.91    200.65 o 
   3   3   0    28043.56    25933.43    707.95 o 
   5   3   0        2.70       29.61      5.52 o 
   7   3   0    17587.98    18407.38   1055.92 o 
   9   3   0    15719.39    16587.48    393.43 o 
  11   3   0    10149.40    10136.72    407.19 o 
  13   3   0    12987.16    13312.76    745.76 o 
  15   3   0      128.81      134.98     19.55 o 
  17   3   0     1248.17     1352.32     88.60 o 
  19   3   0     5416.31     6343.46    365.80 o 
  21   3   0      198.83      265.96     32.20 o 
  23   3   0     2466.91     2638.53    163.63 o 
  25   3   0       58.42       54.47     35.04 o 
  27   3   0     1262.64     1185.98    106.91 o 
  29   3   0      528.52      379.34     87.67 o 
   0   4   0    19022.33    18787.02    547.57 o 
   2   4   0      460.02      342.79     23.14 o 
   4   4   0      500.81      563.51     23.03 o 
   6   4   0     1895.65     2027.12     69.07 o 
   8   4   0      119.71      174.46     10.88 o 
  10   4   0     2372.34     2519.11     74.83 o 
  12   4   0     2196.35     2442.64     92.66 o 
  14   4   0     1032.94     1006.40     47.95 o 
  16   4   0       24.94      110.47     21.38 o 
  18   4   0      568.84      613.63     47.81 o 
  20   4   0     1625.31     1803.45    134.17 o 
  22   4   0     3456.11     3065.91    312.98 o 
  24   4   0      790.44      788.35    113.83 o 
  26   4   0      424.73      413.04    113.02 o 
  28   4   0     1122.02     1049.09    143.42 o 
   1   5   0     3706.29     3093.75    115.45 o 
   3   5   0    17106.50    16653.51   1104.53 o 
   5   5   0      350.02      455.90     60.12 o 
   7   5   0    11703.97    11987.40    430.48 o 
   9   5   0     7375.41     7239.68    307.14 o 
  11   5   0    10121.80    10666.37    722.74 o 
  13   5   0     8677.60     9302.02    434.60 o 
  15   5   0      309.45      372.85     45.40 o 
  17   5   0     1307.84     1511.33    103.97 o 
  19   5   0     7352.37     8105.47    732.86 o 
  21   5   0      624.79      658.02     85.05 o 
  23   5   0     3658.24     3917.10    324.50 o 
  25   5   0        2.54       10.43     34.54 o 
  27   5   0      942.45      915.90    142.59 o 
   0   6   0     7057.16     6988.90    446.24 o 
   2   6   0     2579.27     2310.51     98.49 o 
   4   6   0      286.05      262.29     34.82 o 
   6   6   0     6807.33     7368.00    403.36 o 
   8   6   0     3232.67     3536.06    194.36 o 
  10   6   0     3476.78     3772.25    340.59 o 
  12   6   0      219.30      244.69     27.93 o 
  14   6   0        3.93       17.49     30.18 o 
  16   6   0     1505.87     1651.34    132.76 o 
  18   6   0       50.78      106.19     35.94 o 
  20   6   0      363.92      523.23     66.89 o 
  22   6   0      195.04      218.59     45.84 o 
  24   6   0      130.10      183.35     62.29 o 
   1   7   0     1539.58     1438.64     94.92 o 
   3   7   0     5653.87     5779.80    300.53 o 
   5   7   0      120.67      100.80     17.10 o 
   7   7   0     2131.25     2219.93    142.69 o 
   9   7   0     2985.93     3156.63    203.30 o 
  11   7   0     1150.80     1136.87     85.56 o 
  13   7   0      928.58     1181.00     85.04 o 
  15   7   0      369.45      464.40     53.75 o 
  17   7   0       30.53      166.05     41.54 o 
  19   7   0      545.42      615.29     74.50 o 
  21   7   0     1913.60     1909.37    161.55 o 
  23   7   0     1173.09     1343.70    142.15 o 
   0   8   0     5264.90     5296.66    609.20 o 
   2   8   0     7475.65     7526.87    429.18 o 
   4   8   0      184.34      318.50     51.42 o 
   6   8   0     8240.29     8113.40    445.35 o 
   8   8   0      185.46      240.59     48.73 o 
  10   8   0       27.20       14.68     14.31 o 
  12   8   0     1023.66     1146.50    144.62 o 
  14   8   0     2114.92     2000.76    137.93 o 
  16   8   0      925.14     1095.04    101.50 o 
  18   8   0     2603.52     2592.54    210.84 o 
  20   8   0     7123.19     7057.94    493.90 o 
   1   9   0        6.25       -8.44     23.53 o 
   3   9   0      249.67      287.32     47.16 o 
   5   9   0       13.21        4.84     22.32 o 
   7   9   0       14.36      -24.92     24.92 o 
   9   9   0      179.20      212.35     44.51 o 
  11   9   0      610.14      564.99     91.40 o 
  13   9   0       14.51       27.14     36.91 o 
  15   9   0      686.02      692.34    128.31 o 
   0  10   0       13.30       43.42     46.43 o 
   2  10   0     1710.98     1590.25    191.08 o 
   4  10   0     2669.80     2751.45    270.63 o 
   6  10   0       25.16       14.83     24.58 o 
   8  10   0     2432.24     2373.71    233.73 o 
  10  10   0     6225.46     6018.18    696.48 o 
 -31   1   1     1718.62     1602.60    171.58 o 
 -29   1   1      139.93      133.33     42.08 o 
 -27   1   1       32.36        2.04     32.23 o 
 -25   1   1     3444.79     3683.05    229.74 o 
 -23   1   1      173.61      240.57     45.41 o 
 -21   1   1    13122.18    15046.79    813.51 o 
 -19   1   1     8447.27     9095.90    440.22 o 
 -17   1   1     1116.54     1086.28     47.78 o 
 -15   1   1     1211.24     1195.82    119.67 o 
 -13   1   1      938.10      731.46     57.01 o 
 -11   1   1    42983.95    38610.00   1093.20 o 
  -9   1   1      893.77      894.85     30.05 o 
  -7   1   1    57436.68    51711.02   1771.31 o 
  -5   1   1    51166.21    49564.43   1260.95 o 
  -3   1   1    82699.25    70674.10   1232.26 o 
   1   1   1    13599.75    12464.86    219.33 o 
   3   1   1    20166.25    20161.32    235.46 o 
   5   1   1     3421.41     4401.11     88.33 o 
   7   1   1    10294.28    11916.48    310.62 o 
   9   1   1    53973.14    58443.68   2915.15 o 
  11   1   1      202.49      234.20     40.35 o 
  13   1   1    61328.93    66696.30   3855.66 o 
  15   1   1      156.88      224.79     19.96 o 
  17   1   1      177.43      276.45     22.23 o 
  19   1   1     8641.08     9768.11    381.42 o 
  21   1   1     6020.84     6975.54    371.10 o 
  23   1   1     5815.11     6319.16    351.27 o 
  25   1   1     2717.21     2902.18    204.02 o 
  27   1   1      257.01      312.56     53.33 o 
  29   1   1      905.21     1051.36    100.53 o 
 -30   2   1     3078.21     2740.41    247.08 o 
 -28   2   1     1197.51     1086.17    104.84 o 
 -26   2   1      326.40      308.94     52.86 o 
 -24   2   1      320.76      365.47     49.64 o 
 -22   2   1      334.91      372.75     39.73 o 
 -20   2   1      435.00      437.36     34.91 o 
 -18   2   1       55.51       76.75     21.41 o 
 -16   2   1     7790.20     8191.71    363.09 o 
 -14   2   1    16506.57    16949.60    609.98 o 
 -12   2   1      516.05      595.62     39.15 o 
 -10   2   1    29268.95    32652.62   1819.93 o 
  -8   2   1    29845.83    30690.40    720.50 o 
  -6   2   1     1048.53     1084.44     22.50 o 
  -4   2   1     3388.48     2948.46    124.17 o 
  -2   2   1    15252.11    15389.59    453.80 o 
   0   2   1     7152.47     6486.60    163.79 o 
   2   2   1     1430.12     1112.77     31.30 o 
   4   2   1    12026.09    12949.94    259.75 o 
   6   2   1    29871.48    29935.10    655.31 o 
   8   2   1     5123.98     5513.81    215.28 o 
  10   2   1     9811.25    11659.17    922.28 o 
  12   2   1    22829.46    26852.51   1003.53 o 
  14   2   1     4156.28     4555.31    252.97 o 
  16   2   1      145.02      163.15     20.39 o 
  18   2   1     1293.34     1535.53     86.67 o 
  20   2   1      483.80      546.66     58.83 o 
  22   2   1       52.86       80.84     26.07 o 
  24   2   1     1845.19     2156.82    151.51 o 
  26   2   1     2419.62     2569.02    193.18 o 
  28   2   1      122.96      183.09     45.28 o 
 -29   3   1      250.56      290.85     72.18 o 
 -27   3   1      554.51      512.94     63.25 o 
 -25   3   1     3913.70     3931.88    309.07 o 
 -23   3   1      767.67      764.14     52.53 o 
 -21   3   1     3778.95     4002.05    287.14 o 
 -19   3   1     1901.54     1973.98    100.95 o 
 -17   3   1     4973.37     5068.84    346.32 o 
 -15   3   1     5148.72     5780.80    440.31 o 
 -13   3   1     2572.11     2912.85    164.31 o 
 -11   3   1    31326.05    35399.98   1310.62 o 
  -9   3   1     5006.59     5149.38    123.88 o 
  -7   3   1    11789.51    12461.32    260.99 o 
  -5   3   1     9354.52     9890.22    338.00 o 
  -3   3   1     1506.75     1572.61     61.23 o 
  -1   3   1     1515.30     1376.69     34.41 o 
   1   3   1       87.84       93.48      7.20 o 
   3   3   1    71433.24    67487.93   1799.53 o 
   5   3   1      661.39      786.29     37.75 o 
   7   3   1     1822.89     2475.95    101.62 o 
   9   3   1    15732.86    16150.05    495.61 o 
  11   3   1     2615.64     2498.62    126.81 o 
  13   3   1     6620.74     7176.79    554.88 o 
  15   3   1      153.10      134.89     21.16 o 
  17   3   1      380.72      522.39     37.90 o 
  19   3   1      912.21     1134.81     88.05 o 
  21   3   1      383.35      477.93     41.91 o 
  23   3   1     4145.18     4045.55    253.83 o 
  25   3   1     1942.03     2188.80    165.83 o 
  27   3   1      191.93      140.62     51.85 o 
  29   3   1      898.46      859.30    122.99 o 
 -28   4   1      241.63      217.47     64.08 o 
 -26   4   1     4684.92     3954.56    328.43 o 
 -24   4   1     9428.53     9133.71    857.73 o 
 -22   4   1      222.74      248.16     34.46 o 
 -20   4   1    11263.83    12041.37   1004.90 o 
 -18   4   1    25092.11    25953.35   1363.73 o 
 -16   4   1     4571.73     4835.98    273.60 o 
 -14   4   1     4610.16     5066.54    263.42 o 
 -12   4   1     5231.91     5387.35    218.42 o 
 -10   4   1     2495.16     2610.09     92.66 o 
  -8   4   1     1404.81     1534.50     63.07 o 
  -6   4   1    36706.15    38095.05   2247.92 o 
  -4   4   1    28516.75    27398.71    909.22 o 
  -2   4   1     6146.00     6061.95    194.40 o 
   0   4   1    90788.18    83064.34   2331.62 o 
   2   4   1    90317.80    81433.24   1712.62 o 
   4   4   1     3278.29     3128.98     91.40 o 
   6   4   1    12643.34    12112.70    789.26 o 
   8   4   1    11533.59    11102.16    467.21 o 
  10   4   1      345.88      402.70     24.77 o 
  12   4   1       43.57       73.03     13.53 o 
  14   4   1     3561.74     3860.35    140.36 o 
  16   4   1     7085.68     7670.47    509.90 o 
  18   4   1     1017.50     1124.09     80.15 o 
  20   4   1     6092.06     6802.01    481.54 o 
  22   4   1    17610.51    19249.04   1059.53 o 
  24   4   1      252.42      254.06     60.87 o 
  26   4   1      856.22      830.21    112.49 o 
  28   4   1     1587.94     1596.59    204.31 o 
 -27   5   1      819.48      796.30    120.02 o 
 -25   5   1      144.21      174.68     55.79 o 
 -23   5   1        0.13       -0.86     22.18 o 
 -21   5   1      335.56      362.63     54.65 o 
 -19   5   1      520.90      570.12     61.94 o 
 -17   5   1     3609.70     3886.05    337.65 o 
 -15   5   1      596.68      692.26     60.77 o 
 -13   5   1     6926.19     6912.79    247.02 o 
 -11   5   1      162.26      161.08     19.66 o 
  -9   5   1      247.07      228.34     25.01 o 
  -7   5   1      793.04      661.64     46.97 o 
  -5   5   1     4359.66     4446.34    139.20 o 
  -3   5   1      322.08      494.24     30.41 o 
  -1   5   1      478.12      576.94     21.90 o 
   1   5   1     3672.80     3673.10     97.75 o 
   3   5   1      976.29     1065.09     41.78 o 
   5   5   1     8122.04     8624.42    285.33 o 
   7   5   1      154.09      157.20     17.18 o 
   9   5   1      376.72      418.31     34.20 o 
  11   5   1       56.82       77.96     16.57 o 
  13   5   1     4489.49     4865.39    259.38 o 
  15   5   1      215.62      306.29     46.94 o 
  17   5   1      883.67      995.91     82.99 o 
  19   5   1       14.05       10.07     20.80 o 
  21   5   1     2942.61     3187.72    276.13 o 
  23   5   1      789.31     1000.01     95.57 o 
  25   5   1      151.63      144.80     58.26 o 
 -24   6   1     1463.65     1384.83    133.32 o 
 -22   6   1     1048.34     1050.72    106.63 o 
 -20   6   1      152.64      163.80     36.24 o 
 -18   6   1       13.62       23.36     23.26 o 
 -16   6   1     4496.08     4843.12    413.65 o 
 -14   6   1    11061.06    11834.45   1055.56 o 
 -12   6   1     1065.15     1053.48     54.03 o 
 -10   6   1    19982.48    19857.66    940.61 o 
  -8   6   1    22197.48    22061.10    891.58 o 
  -6   6   1     2419.92     2408.70     93.64 o 
  -4   6   1      582.36      594.06     39.13 o 
  -2   6   1    10010.49     9292.59    282.81 o 
   0   6   1     2851.15     2631.32    126.79 o 
   2   6   1      508.81      508.08     26.84 o 
   4   6   1    20899.62    20952.67    820.12 o 
   6   6   1    13009.25    12716.01    657.86 o 
   8   6   1      132.02      216.77     42.70 o 
  10   6   1    14345.37    13573.42    526.81 o 
  12   6   1    26779.02    27055.88   1176.61 o 
  14   6   1     3403.29     3786.56    264.37 o 
  16   6   1     2266.18     2667.99    196.20 o 
  18   6   1     4030.63     4274.30    330.49 o 
  20   6   1      771.02      821.37     88.94 o 
  22   6   1      168.71      207.40     49.52 o 
  24   6   1      914.91     1038.84    140.08 o 
 -23   7   1     1360.45     1365.66    137.16 o 
 -21   7   1      312.11      350.95     60.68 o 
 -19   7   1        3.81       27.18     31.07 o 
 -17   7   1     2519.60     2574.91    194.28 o 
 -15   7   1     1228.77     1147.05    108.32 o 
 -13   7   1     2719.42     2734.66    182.73 o 
 -11   7   1     4694.26     4763.06    246.21 o 
  -9   7   1      191.70      173.14     22.84 o 
  -7   7   1     5955.44     5822.94    276.59 o 
  -5   7   1      737.35      775.17     39.64 o 
  -3   7   1       27.94       26.31     19.82 o 
  -1   7   1     2399.13     2327.40    129.78 o 
   1   7   1     7056.66     6482.89    379.00 o 
   3   7   1     2433.22     2242.03    136.92 o 
   5   7   1     4900.64     5437.68    419.00 o 
   7   7   1     4097.74     4279.11    227.56 o 
   9   7   1      166.29      237.27     26.37 o 
  11   7   1      446.20      404.08     48.73 o 
  13   7   1      323.94      291.33     40.29 o 
  15   7   1     3813.05     4007.34    242.88 o 
  17   7   1      832.27      890.83     88.00 o 
  19   7   1     4215.09     4613.49    319.75 o 
  21   7   1       16.23       30.49     37.35 o 
  23   7   1      372.98      480.56    122.75 o 
 -20   8   1     1169.12     1123.03    122.97 o 
 -18   8   1     2734.15     2706.89    213.35 o 
 -16   8   1      474.24      551.97     65.61 o 
 -14   8   1      307.32      367.72     50.95 o 
 -12   8   1      774.60      685.97     85.56 o 
 -10   8   1       71.26      112.71     20.98 o 
  -8   8   1      166.86      231.77     34.42 o 
  -6   8   1     1645.68     1810.30    135.05 o 
  -4   8   1      864.07      963.88     94.01 o 
  -2   8   1     1314.46     1348.92    142.61 o 
   0   8   1     6753.18     6585.62    522.08 o 
   2   8   1     3535.19     3667.25    324.12 o 
   4   8   1        0.24      -23.12     23.12 o 
   6   8   1       10.01       39.98     28.73 o 
   8   8   1      163.01      175.81     23.43 o 
  10   8   1       23.02       12.25     17.35 o 
  12   8   1        7.73       48.38     28.78 o 
  14   8   1      783.81      840.73     83.56 o 
  16   8   1      950.05     1010.87     97.44 o 
  18   8   1      231.37      305.12     56.56 o 
  20   8   1       15.56       19.10     37.23 o 
 -17   9   1     4984.64     4758.40    860.41 o 
 -15   9   1      706.45      673.80    103.26 o 
 -13   9   1     1258.26     1305.82    137.24 o 
 -11   9   1     1538.78     1241.06    180.54 o 
  -9   9   1      528.13      762.18     88.31 o 
  -7   9   1     1366.65     1532.99    122.53 o 
  -5   9   1     2092.85     2338.77    174.21 o 
  -3   9   1     1199.40     1436.09    120.94 o 
  -1   9   1     1629.65     1622.78    201.18 o 
   1   9   1        0.49      -14.30     25.49 o 
   3   9   1     1473.90     1445.65    156.29 o 
   5   9   1     2198.86     2157.62    150.86 o 
   7   9   1     1071.36     1077.25     88.36 o 
   9   9   1     3559.71     3451.26    221.14 o 
  11   9   1        1.41       22.22     27.70 o 
  13   9   1     2016.14     1868.56    175.13 o 
  15   9   1     1577.09     1848.86    194.47 o 
 -10  10   1       69.73        2.28     48.13 o 
  -8  10   1      205.96      319.95    167.73 o 
  -6  10   1      148.03      169.00     44.55 o 
  -4  10   1      218.57      350.32     73.25 o 
  -2  10   1      205.59      215.51     47.18 o 
   0  10   1       60.98       77.17     38.39 o 
   2  10   1       38.58       47.62     32.18 o 
   4  10   1        1.79       -6.01     26.36 o 
   6  10   1       23.10        6.53     22.31 o 
   8  10   1        8.68       18.88     34.57 o 
  10  10   1       63.27       62.70     42.44 o 
 -30   0   2     3539.19     3334.28    368.64 o 
 -28   0   2      110.42      169.81     55.13 o 
 -26   0   2      477.04      703.76    127.60 o 
 -24   0   2    15057.13    15235.23   1252.05 o 
 -22   0   2    36406.27    36935.98   3094.55 o 
 -20   0   2    10764.58    10641.98    750.78 o 
 -18   0   2    38980.88    42449.97   3352.69 o 
 -16   0   2    28675.34    29185.41   1276.75 o 
 -14   0   2     6526.58     6995.61    251.28 o 
 -12   0   2    76939.22    78067.32   3738.50 o 
 -10   0   2      705.06      941.96     33.64 o 
  -8   0   2    39172.23    38999.27   1370.93 o 
  -6   0   2    35652.44    38828.66   1183.99 o 
  -4   0   2    40118.96    37398.42   2018.35 o 
  -2   0   2    14159.07    15857.38    395.60 o 
   2   0   2    65747.80    51002.99   3532.56 o 
   4   0   2    37030.48    36812.45   1505.67 o 
   6   0   2     2035.38     3176.64    264.82 o 
   8   0   2     1005.79      790.96     63.36 o 
  10   0   2      345.83      397.47     40.63 o 
  12   0   2     8390.12     8987.22    310.75 o 
  14   0   2     7224.39    10144.91    412.88 o 
  16   0   2    16446.00    19317.87   1295.50 o 
  18   0   2    11979.64    14394.54   2074.38 o 
  20   0   2     2280.51     2505.36    204.60 o 
  22   0   2    25048.16    29429.66   2795.67 o 
  24   0   2    12638.99    13028.14   1094.39 o 
  26   0   2       66.68       42.90     38.08 o 
  28   0   2     1387.57     1215.71    161.92 o 
 -31   1   2      346.43      333.19     63.74 o 
 -29   1   2       12.92       15.71     28.58 o 
 -27   1   2       75.27       65.30     29.99 o 
 -25   1   2      610.91      616.56     65.42 o 
 -23   1   2       56.64       61.36     27.68 o 
 -21   1   2     1598.14     1737.15     83.88 o 
 -19   1   2       72.91      103.04     17.61 o 
 -17   1   2     1495.89     1512.03     64.27 o 
 -15   1   2     1883.48     1769.70     46.89 o 
 -13   1   2      102.04      142.46     25.20 o 
 -11   1   2     4915.61     5072.79    130.97 o 
  -9   1   2     3812.25     4047.31    107.59 o 
  -7   1   2     1795.77     1716.86     63.34 o 
  -5   1   2     3998.08     3688.94    129.02 o 
  -3   1   2        3.61       72.45      6.67 o 
  -1   1   2     5660.18     5983.31     82.80 o 
   1   1   2     3933.68     3770.54    177.28 o 
   3   1   2     1416.53     1664.54     68.62 o 
   5   1   2     8137.05     8337.63    186.28 o 
   7   1   2     5804.61     6550.05    137.67 o 
   9   1   2      289.84      286.40     15.16 o 
  11   1   2     2491.10     2746.19    122.32 o 
  13   1   2      224.04      248.17     28.80 o 
  15   1   2      595.09      770.44     51.00 o 
  17   1   2     1001.21     1093.23     56.91 o 
  19   1   2      747.06      806.75     44.73 o 
  21   1   2      163.57      210.20     41.37 o 
  23   1   2     2552.60     2794.55    182.28 o 
  25   1   2     5031.53     5088.49    321.89 o 
  27   1   2      519.40      606.64     70.89 o 
  29   1   2      341.87      286.97     53.78 o 
 -30   2   2     2647.71     2338.26    187.64 o 
 -28   2   2     3144.58     3227.08    234.61 o 
 -26   2   2     3287.05     3114.29    217.01 o 
 -24   2   2      280.78      258.93     43.63 o 
 -22   2   2     4036.00     3809.37    165.47 o 
 -20   2   2      688.90      735.98     64.13 o 
 -18   2   2     2857.12     2801.76    220.10 o 
 -16   2   2       34.03       70.15     14.74 o 
 -14   2   2    22128.60    23845.29    900.74 o 
 -12   2   2    87038.20    94440.30   3275.84 o 
 -10   2   2     7930.42     9614.00    441.17 o 
  -8   2   2    40548.67    38190.25   1945.34 o 
  -6   2   2    10471.20    10349.12    224.29 o 
  -4   2   2    71338.27    64814.47   2971.29 o 
  -2   2   2     4526.81     4160.29     93.32 o 
   0   2   2     1633.86     1679.44     55.59 o 
   2   2   2    10095.20     8817.24    368.93 o 
   4   2   2    55903.34    54571.99   1213.53 o 
   6   2   2    40252.27    41210.52    951.41 o 
   8   2   2     9200.09     8709.40    189.24 o 
  10   2   2      238.87      242.63     41.10 o 
  12   2   2    47271.14    51151.03   2364.08 o 
  14   2   2    11342.10    12691.99    755.65 o 
  16   2   2      538.76      692.25     57.79 o 
  18   2   2      396.75      492.08     72.65 o 
  20   2   2     6808.74     7067.95    457.82 o 
  22   2   2     2560.64     3286.78    204.69 o 
  24   2   2      113.46      137.55     41.82 o 
  26   2   2     5945.62     6065.91    382.90 o 
  28   2   2     1253.56     1264.03    123.03 o 
 -29   3   2       42.15       78.81     42.94 o 
 -27   3   2      653.97      619.00     72.04 o 
 -25   3   2     2373.11     2192.32    145.46 o 
 -23   3   2      443.01      418.21     49.52 o 
 -21   3   2     8168.51     8099.72    371.44 o 
 -19   3   2     1848.10     1897.66    140.32 o 
 -17   3   2     4199.37     4329.32    185.00 o 
 -15   3   2     4841.44     4940.96    323.07 o 
 -13   3   2       36.87       78.43     15.19 o 
 -11   3   2    22166.63    23571.23    786.88 o 
  -9   3   2     8622.69     8858.69    259.93 o 
  -7   3   2    20100.28    19420.12    483.16 o 
  -5   3   2    45075.52    40747.68   1070.42 o 
  -3   3   2     5290.25     5471.96    135.03 o 
  -1   3   2    22059.17    20833.77    517.02 o 
   1   3   2    30774.05    30448.65    920.19 o 
   3   3   2       28.77       70.90     11.08 o 
   5   3   2     2799.42     2619.29     59.72 o 
   7   3   2      723.44      694.63     35.88 o 
   9   3   2     3171.44     2951.42     96.43 o 
  11   3   2     2227.46     2604.85    138.88 o 
  13   3   2     5808.15     6873.91    812.92 o 
  15   3   2     8121.18     9727.03    626.46 o 
  17   3   2      866.28      911.91     59.11 o 
  19   3   2     4928.01     5485.02    264.59 o 
  21   3   2     9596.39    10324.64    577.86 o 
  23   3   2      355.38      387.46     50.68 o 
  25   3   2     3640.01     3813.94    248.69 o 
  27   3   2      253.82      345.35     73.45 o 
 -28   4   2      126.56      245.53     61.84 o 
 -26   4   2      107.75      222.65     59.03 o 
 -24   4   2      146.21      162.67     32.77 o 
 -22   4   2     2282.61     2111.90    166.91 o 
 -20   4   2      832.90      788.28     68.98 o 
 -18   4   2      444.14      538.34     57.64 o 
 -16   4   2    10196.17    10563.83    526.05 o 
 -14   4   2     1000.81      853.57     54.36 o 
 -12   4   2     5707.00     5834.56    490.86 o 
 -10   4   2     7726.03     8348.75    428.55 o 
  -8   4   2     1156.21     1269.34     46.66 o 
  -6   4   2    22040.67    21691.56    473.70 o 
  -4   4   2     2646.01     2917.59    123.74 o 
  -2   4   2     6987.36     6574.47    351.24 o 
   0   4   2       80.57       89.22      8.55 o 
   2   4   2    21889.87    21146.96    595.74 o 
   4   4   2     1245.43     1573.68     33.95 o 
   6   4   2      555.33      574.77     31.30 o 
   8   4   2     1071.11     1345.75     75.16 o 
  10   4   2     2111.53     2284.36    118.88 o 
  12   4   2     1147.51     1248.14     55.87 o 
  14   4   2      802.19      881.03     51.68 o 
  16   4   2      457.84      584.41     39.03 o 
  18   4   2       46.45       41.82     17.61 o 
  20   4   2     4022.55     4161.32    329.08 o 
  22   4   2     2444.17     2607.56    143.29 o 
  24   4   2     1824.43     1779.06    176.47 o 
  26   4   2      173.54      242.52     60.24 o 
 -27   5   2      450.00      298.90     74.49 o 
 -25   5   2     1773.73     1828.91    147.03 o 
 -23   5   2      249.15      278.12     47.28 o 
 -21   5   2     7979.08     8193.49    486.78 o 
 -19   5   2     1604.48     1608.77    126.36 o 
 -17   5   2     4466.24     4606.66    245.77 o 
 -15   5   2     5736.59     6125.70    305.55 o 
 -13   5   2      454.04      501.82     31.39 o 
 -11   5   2    12105.98    13170.12    781.36 o 
  -9   5   2     7410.19     7045.84    415.54 o 
  -7   5   2     6039.21     6050.68    385.14 o 
  -5   5   2    17370.01    16814.72    573.38 o 
  -3   5   2      181.57      151.09     22.19 o 
  -1   5   2    20514.70    18548.62   1030.90 o 
   1   5   2     6396.45     5424.08    269.87 o 
   3   5   2     6484.29     6557.84    217.95 o 
   5   5   2     5540.36     5625.85    247.05 o 
   7   5   2     1085.44     1031.50     92.68 o 
   9   5   2     6584.46     6590.04    491.35 o 
  11   5   2    10536.35    11164.35    890.12 o 
  13   5   2     3302.02     3645.47    293.27 o 
  15   5   2     9817.84    10388.81    593.09 o 
  17   5   2     1819.16     1935.24    133.19 o 
  19   5   2     2662.22     2909.36    191.47 o 
  21   5   2     7674.76     8095.63    504.28 o 
  23   5   2       51.76       33.05     27.64 o 
  25   5   2     2124.61     2203.78    361.75 o 
 -26   6   2       11.36       28.67     38.58 o 
 -24   6   2       91.37      115.44     39.80 o 
 -22   6   2     1563.84     1568.29    140.54 o 
 -20   6   2       19.71       39.68     26.98 o 
 -18   6   2     1005.41     1023.35     87.87 o 
 -16   6   2      289.53      301.31     41.53 o 
 -14   6   2    12258.46    13024.03    555.07 o 
 -12   6   2      602.57      755.45     88.22 o 
 -10   6   2       26.71       51.90     29.75 o 
  -8   6   2     1550.84     1495.00    111.93 o 
  -6   6   2    11594.09    11770.58    445.91 o 
  -4   6   2       24.64      105.94     45.66 o 
  -2   6   2     2426.92     2526.49    119.43 o 
   0   6   2      115.93      146.09     13.57 o 
   2   6   2      266.13      308.77     22.15 o 
   4   6   2       79.82       92.90     23.85 o 
   6   6   2     4127.76     3934.50    150.96 o 
   8   6   2     2802.67     2869.45    182.87 o 
  10   6   2      333.30      353.20     52.60 o 
  12   6   2     2217.61     2169.56    125.42 o 
  14   6   2     4033.20     4161.60    226.21 o 
  16   6   2      290.57      328.38     56.91 o 
  18   6   2     1782.88     2049.68    151.72 o 
  20   6   2      558.41      612.65     69.76 o 
  22   6   2        6.65        9.70     39.78 o 
  24   6   2       24.80      104.51     95.23 o 
 -23   7   2      486.43      497.73     77.97 o 
 -21   7   2     4019.40     4142.29    305.20 o 
 -19   7   2      626.84      640.03     72.82 o 
 -17   7   2      783.24      862.94     79.57 o 
 -15   7   2      629.25      619.07     63.86 o 
 -13   7   2      897.02      954.99     74.59 o 
 -11   7   2     1802.54     1867.10    159.24 o 
  -9   7   2     2015.47     1950.37     87.46 o 
  -7   7   2     1063.10     1096.40    101.04 o 
  -5   7   2     1935.46     1798.97    116.51 o 
  -3   7   2      859.85      932.52     75.94 o 
  -1   7   2     7077.74     6795.66    407.00 o 
   1   7   2       14.07       41.10     22.33 o 
   3   7   2     6742.18     6691.79    254.55 o 
   5   7   2     3237.50     3525.92    143.91 o 
   7   7   2     1831.32     1686.30     82.96 o 
   9   7   2     2938.50     2851.93    128.86 o 
  11   7   2     9672.75     9302.79    389.13 o 
  13   7   2      135.51      179.26     34.85 o 
  15   7   2      620.17      657.35     67.78 o 
  17   7   2      199.34      237.37     48.16 o 
  19   7   2       22.52       43.81     28.70 o 
  21   7   2     1779.03     1676.41    143.17 o 
 -20   8   2        1.81       -1.22     25.24 o 
 -18   8   2     4702.26     4655.21    328.95 o 
 -16   8   2     3737.91     3871.01    255.16 o 
 -14   8   2      115.30      132.84     30.46 o 
 -12   8   2       78.00      129.41     26.51 o 
 -10   8   2      239.35      312.94     31.40 o 
  -8   8   2       29.78      139.24     54.61 o 
  -6   8   2      466.14      514.09     56.33 o 
  -4   8   2    11158.83    11478.45    674.79 o 
  -2   8   2    10217.98     9776.56    671.89 o 
   0   8   2      902.37      972.35     84.64 o 
   2   8   2    13592.77    12878.61    720.11 o 
   4   8   2     8473.78     8804.72    483.81 o 
   6   8   2       13.38       83.36     23.03 o 
   8   8   2     1902.33     2036.24    107.13 o 
  10   8   2       39.94       42.60     18.91 o 
  12   8   2      207.76      207.32     36.69 o 
  14   8   2       19.07       43.75     32.71 o 
  16   8   2     3305.36     3465.95    315.49 o 
  18   8   2     4314.12     4579.08    333.94 o 
 -17   9   2      163.17      186.38     54.06 o 
 -15   9   2        0.15       22.41     35.06 o 
 -13   9   2      155.09       90.75     39.59 o 
 -11   9   2      178.96      134.44     38.23 o 
  -9   9   2       39.61       32.20     25.90 o 
  -7   9   2      272.10      249.91     44.01 o 
  -5   9   2       54.88       63.50     29.44 o 
  -3   9   2        6.91       76.23     45.15 o 
  -1   9   2       50.32        5.44     21.26 o 
   1   9   2        7.84       20.12     26.02 o 
   3   9   2      141.37       81.72     30.63 o 
   5   9   2      653.87      589.79     66.80 o 
   7   9   2      468.10      497.08     58.98 o 
   9   9   2       67.80       46.95     53.89 o 
  11   9   2       65.60       81.65     36.76 o 
  13   9   2      577.32      568.86     82.08 o 
  15   9   2      694.85      523.40     92.54 o 
 -10  10   2        3.82      -20.76     34.18 o 
  -8  10   2     7067.82     6356.08    486.15 o 
  -6  10   2     3705.99     3858.24    269.80 o 
  -4  10   2      182.93      342.19     57.52 o 
  -2  10   2       51.11       68.13     44.76 o 
   0  10   2       13.80       30.83     30.52 o 
   2  10   2       60.67      107.21     40.28 o 
   4  10   2       24.91       22.35     25.47 o 
   6  10   2     5165.97     5074.14    348.36 o 
   8  10   2     4661.21     4614.39    392.54 o 
  10  10   2      215.81      268.49    146.21 o 
 -31   1   3     3305.05     2976.35    235.91 o 
 -29   1   3      306.42      317.04     51.88 o 
 -27   1   3       12.81       33.31     26.55 o 
 -25   1   3     4809.53     4522.13    277.72 o 
 -23   1   3    11701.29    11991.77    682.29 o 
 -21   1   3    12202.67    11884.31    505.56 o 
 -19   1   3    27055.97    27115.27   1190.06 o 
 -17   1   3     2369.48     2331.59     82.92 o 
 -15   1   3     6894.41     7387.71    196.06 o 
 -13   1   3    29717.76    29993.73    903.26 o 
 -11   1   3     4820.25     5130.20    117.62 o 
  -9   1   3    91040.78    85314.47   2639.76 o 
  -7   1   3     9062.69     9993.35    211.02 o 
  -5   1   3     3399.16     2937.17     66.75 o 
  -3   1   3    40021.84    39336.31    727.75 o 
  -1   1   3      239.55      288.06     16.05 o 
   1   1   3    47060.31    47588.65    918.64 o 
   3   1   3      352.98      324.43     14.58 o 
   5   1   3     5007.74     4437.33    167.43 o 
   7   1   3     1667.06     1442.61     63.47 o 
   9   1   3     2904.62     3236.36     64.66 o 
  11   1   3    30420.88    31572.15    849.26 o 
  13   1   3     3926.58     3980.89    145.76 o 
  15   1   3    22731.96    24837.79   1020.53 o 
  17   1   3     3705.65     4610.95    186.29 o 
  19   1   3     2423.48     2359.04    135.86 o 
  21   1   3    15277.47    17655.01   1239.59 o 
  23   1   3     6069.28     6063.39    369.07 o 
  25   1   3     6331.01     5973.80    369.33 o 
  27   1   3     1225.45     1107.20    100.47 o 
  29   1   3       56.33       79.54     36.04 o 
 -30   2   3      922.75      877.76    102.43 o 
 -28   2   3      649.31      599.12     76.12 o 
 -26   2   3     1576.48     1576.84    121.36 o 
 -24   2   3      368.80      442.18     55.22 o 
 -22   2   3      384.66      392.64     34.62 o 
 -20   2   3      617.91      570.17     37.91 o 
 -18   2   3     6353.77     6073.26    239.21 o 
 -16   2   3     2952.81     2902.87    110.25 o 
 -14   2   3     6560.54     6589.10    169.87 o 
 -12   2   3    52878.35    53962.60   1758.72 o 
 -10   2   3    19142.76    17853.99    839.78 o 
  -8   2   3     4522.38     4270.08     95.53 o 
  -6   2   3    29363.65    27922.49    795.89 o 
  -4   2   3    40448.21    34975.65   1435.84 o 
  -2   2   3    11284.32    12181.37    247.32 o 
   0   2   3     1450.09     1028.07     61.87 o 
   2   2   3      981.00      962.46     28.07 o 
   4   2   3     4955.29     5371.28    100.26 o 
   6   2   3    22915.44    23064.24    561.61 o 
   8   2   3    17763.16    17863.56    408.43 o 
  10   2   3     2181.78     2069.50     80.95 o 
  12   2   3     9818.05     9959.49    346.33 o 
  14   2   3    14006.91    15222.90    687.84 o 
  16   2   3     1715.89     1931.70    147.98 o 
  18   2   3     2504.96     2809.14    162.18 o 
  20   2   3     2531.90     2772.63    199.73 o 
  22   2   3      854.35     1032.48     92.73 o 
  24   2   3     2223.93     2403.96    178.58 o 
  26   2   3      302.45      319.69     57.00 o 
  28   2   3     1169.38     1078.26    106.91 o 
 -29   3   3       65.22       56.17     40.44 o 
 -27   3   3      252.02      275.31     48.50 o 
 -25   3   3      265.23      237.03     41.61 o 
 -23   3   3     6766.82     6271.37    299.54 o 
 -21   3   3     1453.12     1440.77     87.96 o 
 -19   3   3    21611.65    21200.05    979.43 o 
 -17   3   3     5813.64     5888.31    300.49 o 
 -15   3   3     7631.28     8465.16    353.63 o 
 -13   3   3     1925.52     1896.76    115.07 o 
 -11   3   3       83.73      118.24     11.42 o 
  -9   3   3     7316.79     6528.27    151.90 o 
  -7   3   3      109.54      198.73     15.36 o 
  -5   3   3      130.48      141.62      7.79 o 
  -3   3   3    13045.34    12736.48    258.77 o 
  -1   3   3    13197.27    13781.61    282.58 o 
   1   3   3    20056.13    18486.07    446.75 o 
   3   3   3     3465.33     3838.66     73.65 o 
   5   3   3     6017.78     5776.25    123.56 o 
   7   3   3     6471.03     6552.16    140.80 o 
   9   3   3    12742.10    13346.47    380.95 o 
  11   3   3     7832.54     7524.42    237.44 o 
  13   3   3     6553.17     6958.21    355.30 o 
  15   3   3      228.07      297.71     28.85 o 
  17   3   3      201.62      334.17     32.08 o 
  19   3   3      369.93      336.69     38.54 o 
  21   3   3     8122.19     8367.43    503.67 o 
  23   3   3       13.33        4.49     21.40 o 
  25   3   3     6879.33     6928.85    444.54 o 
  27   3   3      452.63      430.90     83.07 o 
 -28   4   3     2408.93     2137.89    209.72 o 
 -26   4   3      113.67      142.27     47.85 o 
 -24   4   3     3369.24     3106.91    173.43 o 
 -22   4   3    21789.84    20467.72   1051.06 o 
 -20   4   3     4292.36     4271.87    241.00 o 
 -18   4   3     5741.46     6292.65    274.01 o 
 -16   4   3    18923.12    17736.84   1252.72 o 
 -14   4   3     6484.01     6546.15    297.61 o 
 -12   4   3     4152.95     4174.58    178.79 o 
 -10   4   3      267.57      330.90     29.39 o 
  -8   4   3    13173.19    13184.94    395.50 o 
  -6   4   3     1232.90     1071.89     26.41 o 
  -4   4   3    12025.64    11074.62    268.67 o 
  -2   4   3    33631.25    31699.47    820.40 o 
   0   4   3    31380.35    30178.60    823.93 o 
   2   4   3     8913.91     8627.48    221.74 o 
   4   4   3    16368.71    15374.38    352.03 o 
   6   4   3     7557.37     7430.56    214.21 o 
   8   4   3      249.68      348.11     20.57 o 
  10   4   3      834.38      848.90     30.91 o 
  12   4   3     6645.10     7161.55    345.23 o 
  14   4   3     3966.89     4782.64    297.17 o 
  16   4   3     4470.93     5344.21    329.27 o 
  18   4   3    22012.24    23780.21   1841.02 o 
  20   4   3     7277.38     7827.50    364.32 o 
  22   4   3     1521.49     1577.19     96.75 o 
  24   4   3     9738.06     9202.00    748.91 o 
  26   4   3     1877.22     1623.29    172.57 o 
 -27   5   3        0.44       -5.94     34.21 o 
 -25   5   3      647.74      566.71     64.85 o 
 -23   5   3      956.44      849.76     88.85 o 
 -21   5   3        6.26        3.99     26.73 o 
 -19   5   3      398.87      408.07     53.12 o 
 -17   5   3     1943.13     2081.40    129.99 o 
 -15   5   3      354.58      497.53     45.33 o 
 -13   5   3      619.27      735.71     44.86 o 
 -11   5   3     1436.83     1410.55     71.30 o 
  -9   5   3     1057.69     1044.83     46.72 o 
  -7   5   3     2558.33     2531.99     86.71 o 
  -5   5   3      211.77      239.35     19.34 o 
  -3   5   3     4690.70     4707.59    133.08 o 
  -1   5   3     4042.60     3665.09    131.69 o 
   1   5   3       27.95       42.70     20.90 o 
   3   5   3      174.79      173.60     13.47 o 
   5   5   3     4497.89     4604.29    254.14 o 
   7   5   3    10624.26     9776.56    693.87 o 
   9   5   3      214.25      299.88     34.70 o 
  11   5   3       94.85      122.28     37.39 o 
  13   5   3        7.59        4.81     38.88 o 
  15   5   3     2403.25     2771.68    283.68 o 
  17   5   3     1213.54     1262.57     94.50 o 
  19   5   3     4117.43     4291.44    266.09 o 
  21   5   3      135.84       85.94     32.49 o 
  23   5   3      846.34      878.70     85.26 o 
  25   5   3      347.57      359.75     80.16 o 
 -26   6   3     2491.31     2239.31    255.83 o 
 -24   6   3     1411.26     1449.28    134.79 o 
 -22   6   3      309.92      451.35     77.09 o 
 -20   6   3      388.79      473.28     61.08 o 
 -18   6   3     1930.34     2064.61    144.37 o 
 -16   6   3      217.27      415.15     82.24 o 
 -14   6   3     2954.07     3306.41    148.57 o 
 -12   6   3    25871.90    25145.82   1282.37 o 
 -10   6   3     7483.89     8286.23    592.61 o 
  -8   6   3     9572.22     9547.26    722.81 o 
  -6   6   3    10216.17     8857.92    465.97 o 
  -4   6   3     1227.19     1178.06     47.96 o 
  -2   6   3      575.00      687.46     53.51 o 
   0   6   3      309.63      288.06     28.54 o 
   2   6   3     4487.77     4363.24    164.46 o 
   4   6   3      649.16      667.39     41.49 o 
   6   6   3     2933.93     3255.25    236.12 o 
   8   6   3    19100.62    19308.65   1603.27 o 
  10   6   3    12091.63    11820.84    878.06 o 
  12   6   3     3191.36     3294.59    305.62 o 
  14   6   3     9465.34    10896.77    833.26 o 
  16   6   3     3126.33     3375.71    285.62 o 
  18   6   3       16.92      123.65     41.07 o 
  20   6   3      545.40      742.89     85.41 o 
  22   6   3      298.80      337.14     60.32 o 
  24   6   3     1439.24     1346.83    179.19 o 
 -23   7   3      513.86      461.54     72.12 o 
 -21   7   3      465.58      472.32     71.76 o 
 -19   7   3     1600.11     1581.49    131.26 o 
 -17   7   3      598.81      670.64     66.77 o 
 -15   7   3     1629.16     1788.94    122.37 o 
 -13   7   3      526.16      639.96     60.39 o 
 -11   7   3      576.07      721.55     48.09 o 
  -9   7   3      326.82      331.56     31.20 o 
  -7   7   3     1500.53     1392.84     73.62 o 
  -5   7   3    10813.95    10515.00    560.42 o 
  -3   7   3     5303.29     5587.37    292.35 o 
  -1   7   3     2407.48     2434.52    147.90 o 
   1   7   3     1640.88     1628.08     99.79 o 
   3   7   3     1493.93     1510.40    135.89 o 
   5   7   3      660.18      599.93     40.60 o 
   7   7   3     3068.06     3188.39    183.62 o 
   9   7   3     2763.24     2820.80    186.47 o 
  11   7   3     2658.08     2752.68    232.56 o 
  13   7   3       15.79       58.50     25.12 o 
  15   7   3     1059.71     1206.45    103.45 o 
  17   7   3     3880.98     4144.21    336.50 o 
  19   7   3       27.52       33.08     27.60 o 
  21   7   3      840.03     1064.06    107.76 o 
 -20   8   3      266.14      269.72     56.26 o 
 -18   8   3      128.85      159.73     43.15 o 
 -16   8   3     1156.11     1191.59    110.20 o 
 -14   8   3     1446.39     1382.73    106.36 o 
 -12   8   3       50.73       52.87     17.51 o 
 -10   8   3       75.72      113.60     20.51 o 
  -8   8   3     1825.29     1630.20    141.71 o 
  -6   8   3      489.63      553.00     61.58 o 
  -4   8   3     3466.84     3540.79    230.19 o 
  -2   8   3     1385.46     1470.15    115.50 o 
   0   8   3     1786.42     1893.77    139.13 o 
   2   8   3      825.23      852.86     83.27 o 
   4   8   3     1575.21     1773.54    160.00 o 
   6   8   3     2065.90     1859.34    181.36 o 
   8   8   3      109.50      138.60     22.79 o 
  10   8   3      191.96      241.28     28.75 o 
  12   8   3      244.08      208.45     35.90 o 
  14   8   3       17.31       29.98     27.08 o 
  16   8   3      329.98      322.29     51.40 o 
  18   8   3     1082.44     1132.88    129.69 o 
 -17   9   3       76.55      212.05    104.12 o 
 -15   9   3     1450.90     1749.84    180.63 o 
 -13   9   3     1410.60     1372.33    125.90 o 
 -11   9   3      490.84      619.96     82.12 o 
  -9   9   3     2397.35     2265.93    159.68 o 
  -7   9   3       61.99      104.80     32.39 o 
  -5   9   3     2784.15     2821.31    197.98 o 
  -3   9   3      951.29     1000.50     90.39 o 
  -1   9   3      837.53      915.69     91.42 o 
   1   9   3     2930.43     2766.54    243.55 o 
   3   9   3      656.17      711.66     76.14 o 
   5   9   3     3055.06     3032.34    198.02 o 
   7   9   3     3412.14     3408.87    221.75 o 
   9   9   3      499.86      509.65     70.33 o 
  11   9   3     2511.12     2274.54    311.38 o 
  13   9   3      307.58      288.39     65.00 o 
  15   9   3      694.22      719.52    206.46 o 
 -10  10   3      170.73      180.18     57.92 o 
  -8  10   3        0.39       80.46     82.25 o 
  -6  10   3      856.54      868.01     99.29 o 
  -4  10   3        0.47        9.61     26.42 o 
  -2  10   3      479.07      513.17     72.56 o 
   0  10   3       10.68       19.23     26.58 o 
   2  10   3       40.38       61.13     32.42 o 
   4  10   3      802.88      730.22     78.70 o 
   6  10   3        3.34        0.58     30.18 o 
   8  10   3      902.01      911.31    149.22 o 
 -30   0   4     1576.39     1441.62    203.61 o 
 -28   0   4     7611.47     7072.24    676.61 o 
 -26   0   4     3996.77     4015.31    368.68 o 
 -24   0   4      271.83      341.76     65.13 o 
 -22   0   4    23092.92    21675.63   1784.58 o 
 -20   0   4    24079.86    22693.56   1148.30 o 
 -18   0   4      390.27      422.63     50.95 o 
 -16   0   4     6221.82     6253.29    332.29 o 
 -14   0   4    16136.32    15564.29   1000.69 o 
 -12   0   4      696.71      888.51     64.69 o 
 -10   0   4     3102.59     2666.99    108.64 o 
  -8   0   4    52241.00    48454.67   1907.82 o 
  -6   0   4    33605.27    34977.23   1201.88 o 
  -4   0   4     9345.22    11939.90    442.06 o 
  -2   0   4      885.63      827.93     32.42 o 
   0   0   4   228224.81   209640.13  12099.85 o 
   2   0   4     5947.38     6601.91    320.27 o 
   4   0   4     9297.61     8645.05    274.44 o 
   6   0   4    14925.07    15305.73    461.36 o 
   8   0   4     8496.75     8326.29    668.04 o 
  10   0   4    10389.12    10855.33    497.59 o 
  12   0   4     5272.44     5211.30    178.89 o 
  14   0   4    36335.88    37836.12   1763.48 o 
  16   0   4      372.29      383.79     27.79 o 
  18   0   4    15262.96    14827.16   1080.88 o 
  20   0   4    25128.68    27874.25   3131.95 o 
  22   0   4    10006.20    11063.64    940.17 o 
  24   0   4    19629.41    20439.80   1746.20 o 
  26   0   4     2789.40     2750.24    361.53 o 
  28   0   4       28.13       63.57     46.63 o 
 -31   1   4        5.66       33.28     30.78 o 
 -29   1   4      279.26      342.81     60.23 o 
 -27   1   4       10.20       61.12     29.48 o 
 -25   1   4      214.27      254.81     38.71 o 
 -23   1   4      657.16      667.74     64.63 o 
 -21   1   4       28.00       27.71     15.94 o 
 -19   1   4     6919.96     7357.88    308.52 o 
 -17   1   4     3107.52     3187.57    119.25 o 
 -15   1   4      258.43      295.12     18.69 o 
 -13   1   4     6586.21     6395.25    176.61 o 
 -11   1   4    11834.99    11795.47    310.22 o 
  -9   1   4     1905.52     2070.71     49.17 o 
  -7   1   4       32.64       41.98      7.58 o 
  -5   1   4     1992.97     2008.55     53.60 o 
  -3   1   4     3180.66     3603.12     95.83 o 
  -1   1   4    15305.53    15619.60    493.91 o 
   1   1   4    15922.50    16687.24    348.20 o 
   3   1   4     4359.61     4570.51    140.69 o 
   5   1   4     7825.51     8059.57    150.41 o 
   7   1   4    19192.01    18633.75    484.32 o 
   9   1   4    10987.50    11261.18    445.56 o 
  11   1   4      253.52      332.19     18.51 o 
  13   1   4     1519.84     1722.83     98.25 o 
  15   1   4      449.88      482.12     30.82 o 
  17   1   4      326.36      434.30     33.30 o 
  19   1   4      510.31      528.48     55.15 o 
  21   1   4     3839.90     4313.18    270.48 o 
  23   1   4      804.41      908.78     91.46 o 
  25   1   4      670.14      622.66     76.08 o 
  27   1   4     1762.79     1606.91    136.69 o 
 -30   2   4     5367.30     5015.58    383.48 o 
 -28   2   4       45.11       76.85     34.04 o 
 -26   2   4       46.44      118.57     54.74 o 
 -24   2   4     7219.63     7492.48    369.57 o 
 -22   2   4     2039.19     1849.16     96.14 o 
 -20   2   4       49.02       58.26     17.84 o 
 -18   2   4    20725.88    21401.18    940.75 o 
 -16   2   4     1815.66     1973.06     59.82 o 
 -14   2   4      108.96      170.27     20.58 o 
 -12   2   4    19481.54    18843.10    527.84 o 
 -10   2   4    83031.48    76446.63   3442.37 o 
  -8   2   4        1.10       43.98     10.50 o 
  -6   2   4    33096.23    29251.09   1105.85 o 
  -4   2   4      664.04      575.19     30.98 o 
  -2   2   4    39155.78    41625.47   1102.67 o 
   0   2   4    13334.77    12983.40    323.72 o 
   2   2   4     9384.44    10319.72    258.10 o 
   4   2   4     9459.39     9271.71    338.53 o 
   6   2   4      901.03      966.74     23.58 o 
   8   2   4     3919.61     3677.45    100.71 o 
  10   2   4    47982.38    47840.45   1530.60 o 
  12   2   4     4774.01     4839.85    118.88 o 
  14   2   4    18734.03    19505.49    756.85 o 
  16   2   4     7588.20     7950.50    342.62 o 
  18   2   4      633.82      595.62     51.09 o 
  20   2   4      482.89      637.26     49.84 o 
  22   2   4      194.17      325.16     52.26 o 
  24   2   4     8206.04     8403.89    513.76 o 
  26   2   4      173.26      162.13     44.05 o 
  28   2   4      933.88      834.01     92.81 o 
 -29   3   4     3014.87     2721.25    255.41 o 
 -27   3   4      662.16      619.55     77.30 o 
 -25   3   4     1116.75     1049.24     76.15 o 
 -23   3   4     8121.75     7840.95    382.72 o 
 -21   3   4     2397.80     2441.59    125.85 o 
 -19   3   4    12721.21    12735.88    566.33 o 
 -17   3   4     5155.70     4948.09    196.45 o 
 -15   3   4      992.15      862.60     36.99 o 
 -13   3   4     6818.84     7609.83    664.83 o 
 -11   3   4     2281.72     2441.29    127.44 o 
  -9   3   4     7742.68     7428.66    193.89 o 
  -7   3   4     6473.25     6130.06    241.79 o 
  -5   3   4      422.26      526.16     21.93 o 
  -3   3   4    18300.85    17127.14    625.28 o 
  -1   3   4     1502.21     1474.40     56.63 o 
   1   3   4     4767.09     4421.69     87.60 o 
   3   3   4     3467.55     3035.40     62.10 o 
   5   3   4     2914.28     2931.48     66.97 o 
   7   3   4     5975.96     5568.62    121.07 o 
   9   3   4     1621.41     1741.81     44.90 o 
  11   3   4    15311.99    14655.04    495.54 o 
  13   3   4    18355.63    19143.13    756.78 o 
  15   3   4     1886.99     2106.65     97.68 o 
  17   3   4     8048.78     8930.11    612.11 o 
  19   3   4     7452.76     8196.02    511.95 o 
  21   3   4      694.60      674.97     67.85 o 
  23   3   4     2882.94     3052.42    209.14 o 
  25   3   4        0.09        5.99     23.12 o 
  27   3   4      477.60      455.50     82.12 o 
 -28   4   4       22.75       35.50     42.77 o 
 -26   4   4     1131.68      902.25    106.83 o 
 -24   4   4     1495.95     1362.15     96.16 o 
 -22   4   4     4837.69     4565.08    235.30 o 
 -20   4   4     1011.57     1047.97     82.88 o 
 -18   4   4     7602.23     7430.80    381.98 o 
 -16   4   4      585.79      633.58     42.53 o 
 -14   4   4      122.85      170.86     15.63 o 
 -12   4   4     1370.13     1653.80     79.09 o 
 -10   4   4     3049.16     2943.09     92.48 o 
  -8   4   4     3082.23     2831.92     69.95 o 
  -6   4   4     7770.72     7749.26    215.01 o 
  -4   4   4     6680.88     6715.02    172.17 o 
  -2   4   4      115.33      120.84     12.35 o 
   0   4   4    14806.65    13987.72    448.19 o 
   2   4   4       12.23       28.67      7.87 o 
   4   4   4      409.87      407.08     14.80 o 
   6   4   4      598.40      715.38     36.74 o 
   8   4   4     9439.29     9614.97    245.21 o 
  10   4   4     1307.85     1335.44     50.93 o 
  12   4   4     1249.31     1305.84     48.30 o 
  14   4   4     3376.00     3328.45    143.59 o 
  16   4   4        6.07       23.04     22.64 o 
  18   4   4     3618.05     3771.10    197.35 o 
  20   4   4        8.68        8.10     15.48 o 
  22   4   4      156.03      168.57     38.36 o 
  24   4   4      637.83      497.63     87.19 o 
  26   4   4       75.47      171.38    107.02 o 
 -27   5   4      555.49      576.10    102.81 o 
 -25   5   4      352.86      287.64     50.37 o 
 -23   5   4     3296.78     3287.99    231.64 o 
 -21   5   4      442.43      431.88     55.30 o 
 -19   5   4    11731.21    12030.31    680.75 o 
 -17   5   4     2450.13     2343.23    142.57 o 
 -15   5   4     2166.70     2210.32     94.02 o 
 -13   5   4    10463.57    11391.21    525.14 o 
 -11   5   4     1513.84     1375.65     47.49 o 
  -9   5   4    12664.64    11913.07    370.98 o 
  -7   5   4     2955.69     2686.19     67.28 o 
  -5   5   4       16.72       37.44      6.90 o 
  -3   5   4    14446.12    13879.60    368.15 o 
  -1   5   4     3553.42     3560.62    115.68 o 
   1   5   4     6080.47     5616.40    147.42 o 
   3   5   4    12510.41    12102.03    344.97 o 
   5   5   4      320.57      368.84     17.20 o 
   7   5   4     6857.70     6721.39    170.18 o 
   9   5   4     5153.89     5063.21    255.20 o 
  11   5   4     6103.00     6163.88    281.75 o 
  13   5   4     9609.55    10713.79   1028.05 o 
  15   5   4     1706.34     1891.81    247.61 o 
  17   5   4     1873.23     2225.28    194.41 o 
  19   5   4     3431.65     3699.66    344.60 o 
  21   5   4      946.54      953.13     94.16 o 
  23   5   4     4007.08     3967.59    362.72 o 
  25   5   4      131.37      105.87     53.04 o 
 -26   6   4      752.18      843.04    130.05 o 
 -24   6   4      440.07      379.84     61.67 o 
 -22   6   4       60.45      141.70     41.37 o 
 -20   6   4      170.44      213.34     43.12 o 
 -18   6   4        9.04       48.67     23.80 o 
 -16   6   4     2185.45     2240.25    141.58 o 
 -14   6   4       76.82      125.45     25.78 o 
 -12   6   4     1613.42     1787.47     86.39 o 
 -10   6   4     3246.67     3189.32    234.84 o 
  -8   6   4     2891.27     2678.53    104.52 o 
  -6   6   4     2098.55     1905.76     91.74 o 
  -4   6   4     5192.48     4968.48    174.76 o 
  -2   6   4      614.28      652.57     25.07 o 
   0   6   4      334.46      335.85     15.95 o 
   2   6   4       43.80       66.23     14.83 o 
   4   6   4     1209.37     1188.05     55.02 o 
   6   6   4      243.13      292.62     26.74 o 
   8   6   4     6116.87     5866.87    258.92 o 
  10   6   4      589.88      650.73     69.62 o 
  12   6   4       40.99       53.41     23.52 o 
  14   6   4      141.43      206.21     37.96 o 
  16   6   4     2398.22     2527.42    262.32 o 
  18   6   4       15.06       25.21     25.00 o 
  20   6   4     1041.98     1161.26    107.36 o 
  22   6   4       91.10      101.05     36.20 o 
 -23   7   4      726.66      836.22    103.44 o 
 -21   7   4      255.58      210.98     48.31 o 
 -19   7   4     3871.04     3953.25    270.06 o 
 -17   7   4      258.94      309.24     44.41 o 
 -15   7   4      918.09      950.28     78.40 o 
 -13   7   4     3198.72     3130.86    158.23 o 
 -11   7   4      363.01      394.67     35.62 o 
  -9   7   4     4764.00     4487.28    438.80 o 
  -7   7   4      100.57      142.39     28.65 o 
  -5   7   4       37.71       48.30     18.30 o 
  -3   7   4     2054.18     2026.35    117.75 o 
  -1   7   4      834.71      872.06     84.54 o 
   1   7   4     2885.01     2803.04    155.42 o 
   3   7   4    10123.44    10550.15    548.60 o 
   5   7   4       42.86       60.59     19.79 o 
   7   7   4     3458.23     3579.92    295.26 o 
   9   7   4     5427.27     5435.15    521.98 o 
  11   7   4      187.61      295.70     33.60 o 
  13   7   4      830.69      980.94    107.31 o 
  15   7   4        4.63      -13.12     21.73 o 
  17   7   4      231.65      303.78     52.78 o 
  19   7   4       23.61       -9.75     27.14 o 
  21   7   4     3086.83     3204.17    482.04 o 
 -20   8   4     5681.86     5740.16    404.44 o 
 -18   8   4     1054.90     1126.72    110.67 o 
 -16   8   4     2116.56     2134.65    153.10 o 
 -14   8   4     1843.03     1677.47    117.36 o 
 -12   8   4       35.69       12.75     15.92 o 
 -10   8   4       24.55       42.93     29.45 o 
  -8   8   4      624.51      602.40     64.32 o 
  -6   8   4     4486.71     4636.11    288.11 o 
  -4   8   4      601.32      788.29     95.28 o 
  -2   8   4     8792.05     9706.43    620.69 o 
   0   8   4    12199.71    12336.24    734.57 o 
   2   8   4     1531.10     1638.40    125.44 o 
   4   8   4     3869.80     3783.81    228.88 o 
   6   8   4     4834.60     4788.83    405.82 o 
   8   8   4        6.15       15.50     14.90 o 
  10   8   4       23.28       45.27     22.81 o 
  12   8   4       41.02       94.59     28.51 o 
  14   8   4      373.65      362.09     51.01 o 
  16   8   4      713.01      704.65     79.52 o 
  18   8   4     1450.88     1713.73    358.87 o 
 -15   9   4      354.93      450.70     80.09 o 
 -13   9   4      126.69      121.33     39.30 o 
 -11   9   4      511.98      548.16    112.08 o 
  -9   9   4     1325.97     1175.62    101.34 o 
  -7   9   4      103.86      105.32     34.59 o 
  -5   9   4       75.14      293.55     84.80 o 
  -3   9   4     1271.92     1312.85    165.88 o 
  -1   9   4     2385.23     2315.94    173.89 o 
   1   9   4     1216.80     1309.82    119.81 o 
   3   9   4        1.58        6.22     40.42 o 
   5   9   4      500.73      502.70     75.54 o 
   7   9   4     2026.40     1816.48    128.93 o 
   9   9   4      212.71      289.45     55.55 o 
  11   9   4      311.85      277.18     58.02 o 
  13   9   4      265.02      282.69     58.74 o 
 -10  10   4     3681.10     3356.56    279.49 o 
  -8  10   4      482.96      511.39     84.77 o 
  -6  10   4      669.71      676.53     82.91 o 
  -4  10   4     3030.46     3181.13    254.21 o 
  -2  10   4      139.39      191.22     53.33 o 
   0  10   4      166.47      214.13     48.64 o 
   2  10   4      583.56      557.43     76.34 o 
   4  10   4     1774.63     1579.28    140.23 o 
   6  10   4      280.23      375.25     75.71 o 
 -31   1   5     5679.21     5305.97    406.10 o 
 -29   1   5     5579.78     5003.35    371.94 o 
 -27   1   5     1237.33     1147.82     98.98 o 
 -25   1   5      242.62      309.57     44.19 o 
 -23   1   5       45.70      140.91     46.30 o 
 -21   1   5    19983.23    21301.57   1232.40 o 
 -19   1   5     4298.63     4357.17    142.96 o 
 -17   1   5     6574.02     6628.79    258.04 o 
 -15   1   5       31.18      151.45     24.29 o 
 -13   1   5     1334.24     1244.01     42.57 o 
 -11   1   5    19397.49    18230.64    550.60 o 
  -9   1   5     8041.51     8744.41    348.04 o 
  -7   1   5    11694.11    10921.48    230.82 o 
  -5   1   5     2976.20     3297.36     58.32 o 
  -3   1   5      449.67      380.88     15.72 o 
  -1   1   5    15378.64    15625.11    468.98 o 
   1   1   5    13168.04    14783.50    388.50 o 
   3   1   5    50353.54    48215.86   1183.95 o 
   5   1   5      258.60      247.70     12.83 o 
   7   1   5     8967.63     8368.37    182.91 o 
   9   1   5    13573.92    13374.51    433.73 o 
  11   1   5      334.22      378.25     21.66 o 
  13   1   5    48547.86    47370.91   1738.15 o 
  15   1   5      243.11      228.66     24.44 o 
  17   1   5     1526.03     1448.55     71.65 o 
  19   1   5     8370.26     8964.78    494.22 o 
  21   1   5     1778.85     1758.80    135.93 o 
  23   1   5     3870.57     3982.95    298.00 o 
  25   1   5      214.45      235.72     66.90 o 
  27   1   5     2111.72     1943.08    155.83 o 
 -30   2   5     4298.68     4056.16    306.63 o 
 -28   2   5     2236.60     2134.20    177.03 o 
 -26   2   5        5.42       16.87     24.45 o 
 -24   2   5     3342.41     3316.65    195.02 o 
 -22   2   5      245.14      303.34     34.78 o 
 -20   2   5      685.38      761.66     49.31 o 
 -18   2   5      393.70      430.67     23.70 o 
 -16   2   5     2850.51     2882.34     88.53 o 
 -14   2   5     2388.06     2278.05     67.62 o 
 -12   2   5        0.09       33.19     13.80 o 
 -10   2   5    15054.96    14074.13    481.81 o 
  -8   2   5     9584.37     9347.43    211.22 o 
  -6   2   5     3446.93     3586.09     82.69 o 
  -4   2   5      929.12      784.59     18.23 o 
  -2   2   5     1496.60     1615.41     31.30 o 
   0   2   5    10225.18    10343.57    205.50 o 
   2   2   5     1069.70      964.98     34.92 o 
   4   2   5    15429.13    16259.20    414.61 o 
   6   2   5    14046.80    14433.71    596.80 o 
   8   2   5      617.97      624.09     19.67 o 
  10   2   5    11177.99    11086.64    282.10 o 
  12   2   5    15978.93    15768.99    442.24 o 
  14   2   5       27.15       36.73     16.70 o 
  16   2   5     5960.44     5835.89    232.15 o 
  18   2   5      379.33      429.24     36.21 o 
  20   2   5      345.27      378.50     43.66 o 
  22   2   5      245.72      226.29     47.03 o 
  24   2   5      420.25      457.59     67.11 o 
  26   2   5      604.78      704.03     86.12 o 
 -29   3   5      141.92      181.94     56.29 o 
 -27   3   5      261.34      251.27     49.07 o 
 -25   3   5        7.81       35.19     21.19 o 
 -23   3   5      415.82      426.76     40.95 o 
 -21   3   5     1449.38     1470.64     85.52 o 
 -19   3   5     7380.51     7401.69    315.04 o 
 -17   3   5      773.69      747.61     53.21 o 
 -15   3   5      886.27      991.60     47.67 o 
 -13   3   5       11.98       23.94     11.70 o 
 -11   3   5    20187.19    19200.28    709.09 o 
  -9   3   5     1200.06     1403.73     60.18 o 
  -7   3   5       68.86      138.37     16.32 o 
  -5   3   5     1132.34     1162.76     33.46 o 
  -3   3   5       45.52      102.47      9.60 o 
  -1   3   5     2292.79     2126.53     45.90 o 
   1   3   5      419.50      377.80     18.76 o 
   3   3   5    38522.30    38296.41   1080.52 o 
   5   3   5     2320.37     2356.49     53.81 o 
   7   3   5       87.41      107.52     11.95 o 
   9   3   5    20857.44    20762.49    581.22 o 
  11   3   5    11745.42    11457.82    367.68 o 
  13   3   5     5671.21     5677.98    204.18 o 
  15   3   5     5624.94     5286.95    221.93 o 
  17   3   5       41.50      103.48     47.44 o 
  19   3   5     4228.36     4201.80    258.80 o 
  21   3   5      440.58      455.89     46.26 o 
  23   3   5     5048.92     5494.94    377.53 o 
  25   3   5     1528.47     1450.12    153.76 o 
 -28   4   5      375.91      385.46     93.99 o 
 -26   4   5     5170.25     4070.27    342.57 o 
 -24   4   5     7871.64     7605.44    423.89 o 
 -22   4   5      632.72      610.11     56.60 o 
 -20   4   5    18699.03    18458.45   1019.31 o 
 -18   4   5     8900.67     9815.20    528.09 o 
 -16   4   5       51.03       90.85     22.99 o 
 -14   4   5     1684.11     1666.71     72.32 o 
 -12   4   5     2154.27     2345.76     77.62 o 
 -10   4   5      792.47      776.73     28.88 o 
  -8   4   5      361.73      348.17     19.09 o 
  -6   4   5    34363.16    31959.35    955.18 o 
  -4   4   5    12928.97    11806.18    318.99 o 
  -2   4   5       83.39      131.81     12.54 o 
   0   4   5    58933.66    54914.67   1921.70 o 
   2   4   5    41087.61    40848.21   1264.01 o 
   4   4   5       19.66       63.69     22.37 o 
   6   4   5    18391.61    18342.34    508.45 o 
   8   4   5     9213.29     9427.77    309.13 o 
  10   4   5     1893.21     1921.96     58.16 o 
  12   4   5     1187.65     1180.79     48.98 o 
  14   4   5     3967.83     3995.78    228.81 o 
  16   4   5     6512.23     6894.89    310.57 o 
  18   4   5        3.59       19.50     19.64 o 
  20   4   5     5210.58     5590.12    291.92 o 
  22   4   5     8150.12     7934.96    720.94 o 
  24   4   5      358.57      316.59     65.74 o 
 -27   5   5       31.61       66.55     45.90 o 
 -25   5   5      189.16      216.59     46.24 o 
 -23   5   5      826.41      903.81     91.04 o 
 -21   5   5      665.43      703.71     75.07 o 
 -19   5   5       31.19       14.51     28.65 o 
 -17   5   5     5118.65     5281.81    282.22 o 
 -15   5   5     2384.28     2480.52    142.07 o 
 -13   5   5     1481.86     1473.45     62.64 o 
 -11   5   5      800.36      851.84     34.85 o 
  -9   5   5     8866.34     8226.20    257.58 o 
  -7   5   5     1579.35     1535.51     45.29 o 
  -5   5   5        8.01       -0.91      6.28 o 
  -3   5   5      513.46      538.70     21.78 o 
  -1   5   5     5318.87     5260.53    141.25 o 
   1   5   5    17668.62    18433.19    685.03 o 
   3   5   5      995.82     1002.59     33.26 o 
   5   5   5      379.10      321.47     18.65 o 
   7   5   5     5575.02     5276.41    150.92 o 
   9   5   5     3531.39     3750.94    122.73 o 
  11   5   5      873.86      850.07     42.12 o 
  13   5   5     3162.02     3342.12    238.60 o 
  15   5   5     2122.92     2104.97    149.52 o 
  17   5   5       52.90       72.80     31.78 o 
  19   5   5       37.98       64.66     31.95 o 
  21   5   5     1918.52     1886.09    149.94 o 
  23   5   5      464.43      507.94     93.00 o 
 -24   6   5      741.38      804.99     87.57 o 
 -22   6   5        0.11       16.70     24.94 o 
 -20   6   5      357.37      391.16     57.48 o 
 -18   6   5     1805.02     1828.59    127.80 o 
 -16   6   5     9609.85     9934.26    525.71 o 
 -14   6   5     4561.23     4515.86    229.22 o 
 -12   6   5     1126.94     1224.47    105.17 o 
 -10   6   5    23232.31    22361.10   1143.75 o 
  -8   6   5    15788.16    14993.17    603.56 o 
  -6   6   5      247.47      272.74     26.18 o 
  -4   6   5     3578.72     3437.97     97.89 o 
  -2   6   5    10658.08    10244.59    299.27 o 
   0   6   5     1877.11     1782.69     54.79 o 
   2   6   5      623.35      663.74     26.94 o 
   4   6   5     6642.90     6477.36    313.07 o 
   6   6   5     6866.24     6771.73    263.21 o 
   8   6   5      103.57      154.51     27.35 o 
  10   6   5    10076.15     9279.46    700.48 o 
  12   6   5    11338.91    12141.95   1294.85 o 
  14   6   5      143.54      288.22     46.36 o 
  16   6   5     2903.88     3505.10    341.87 o 
  18   6   5      693.48      866.99    111.64 o 
  20   6   5       99.17      102.26     34.87 o 
  22   6   5      416.17      454.02     88.10 o 
 -23   7   5     3412.44     3472.82    276.88 o 
 -21   7   5      390.94      473.68     85.69 o 
 -19   7   5       63.18      122.61     37.40 o 
 -17   7   5      632.16      588.94     61.15 o 
 -15   7   5      406.24      449.95     51.84 o 
 -13   7   5     2407.78     2280.84    133.71 o 
 -11   7   5      772.38      760.34     49.65 o 
  -9   7   5     1000.53     1003.28     99.40 o 
  -7   7   5     7825.38     7677.92    384.90 o 
  -5   7   5     3525.00     3427.17    147.21 o 
  -3   7   5     4647.62     4752.61    245.63 o 
  -1   7   5     5181.16     5313.68    289.63 o 
   1   7   5       66.42       77.98     27.65 o 
   3   7   5      150.99      177.68     24.80 o 
   5   7   5       18.20       35.02     17.13 o 
   7   7   5      472.76      466.95     38.42 o 
   9   7   5      931.82     1037.56     69.10 o 
  11   7   5     1968.36     2286.17    204.51 o 
  13   7   5     6385.31     6523.85    705.36 o 
  15   7   5     1844.18     1932.38    196.45 o 
  17   7   5     1586.89     1646.39    135.37 o 
  19   7   5     2880.10     3000.99    233.80 o 
 -20   8   5     1721.39     1675.80    144.24 o 
 -18   8   5        2.21       21.49     25.92 o 
 -16   8   5      183.50      237.89     41.46 o 
 -14   8   5       76.34      118.84     35.33 o 
 -12   8   5       83.40      125.91     28.81 o 
 -10   8   5      354.75      331.01     63.94 o 
  -8   8   5        1.42        4.09     20.73 o 
  -6   8   5     1914.45     2083.96    313.18 o 
  -4   8   5      313.08      415.55     57.87 o 
  -2   8   5     1436.23     1234.99    105.43 o 
   0   8   5     4253.04     4212.72    261.68 o 
   2   8   5     4527.95     4739.92    326.69 o 
   4   8   5        1.51       27.74     28.44 o 
   6   8   5       93.81      214.96     39.78 o 
   8   8   5      840.43      914.19    113.22 o 
  10   8   5      123.90      197.79     37.22 o 
  12   8   5      165.76      180.06     39.39 o 
  14   8   5      512.77      522.80     69.48 o 
  16   8   5     1733.69     1817.54    144.61 o 
 -15   9   5       33.25      137.59     49.52 o 
 -13   9   5     2325.21     2275.81    189.65 o 
 -11   9   5     1622.33     1421.49    180.70 o 
  -9   9   5       55.97      101.54     44.51 o 
  -7   9   5     2871.58     2869.39    289.69 o 
  -5   9   5     1679.41     1887.02    150.72 o 
  -3   9   5     3356.07     3625.55    258.29 o 
  -1   9   5     1814.43     1912.00    157.57 o 
   1   9   5      526.35      622.19     90.30 o 
   3   9   5     1497.03     1499.08    120.06 o 
   5   9   5      976.87     1110.02     97.88 o 
   7   9   5      705.66      925.23    126.95 o 
   9   9   5     1977.33     1831.62    243.33 o 
  11   9   5       22.28       33.78     30.08 o 
  -8  10   5        0.63       -4.74     29.30 o 
  -6  10   5      193.93      181.24     49.20 o 
  -4  10   5      241.92      284.19     55.99 o 
  -2  10   5        0.79      -23.00     27.01 o 
   0  10   5        8.09       -6.09     25.36 o 
   2  10   5        1.81       16.56     24.84 o 
   4  10   5       50.80       48.35     47.74 o 
 -30   0   6     6233.94     5445.70    565.62 o 
 -28   0   6       23.69        6.20     34.44 o 
 -26   0   6     1118.00     1122.87    147.86 o 
 -24   0   6    11086.38    11423.84    963.86 o 
 -22   0   6    24619.21    24595.64   1579.82 o 
 -20   0   6    12520.00    12336.26    659.26 o 
 -18   0   6    29333.20    30169.85   2245.66 o 
 -16   0   6     2064.07     2061.89    129.30 o 
 -14   0   6     6899.69     7055.95    283.93 o 
 -12   0   6     6055.33     5569.68    208.23 o 
 -10   0   6      370.29      443.03     25.37 o 
  -8   0   6     2022.86     2137.45    173.60 o 
  -6   0   6    48068.55    52077.56   1782.28 o 
  -4   0   6    17820.14    17466.02    818.69 o 
  -2   0   6    60736.51    64031.73   3604.49 o 
   0   0   6    18874.34    20109.40    605.26 o 
   2   0   6   294704.56   282633.47  21174.53 o 
   4   0   6     3086.87     2840.45    229.02 o 
   6   0   6    25177.62    25232.44   1153.19 o 
   8   0   6     5463.16     5718.34    198.36 o 
  10   0   6    11556.08    11465.16    637.27 o 
  12   0   6    10790.57    10393.00    785.34 o 
  14   0   6     5534.52     6102.55    347.35 o 
  16   0   6    14568.60    13696.13    638.44 o 
  18   0   6     2799.45     2626.81    214.88 o 
  20   0   6        3.20       78.21     40.04 o 
  22   0   6     3045.39     3135.42    300.96 o 
  24   0   6      933.74      837.37    121.87 o 
  26   0   6       65.11      130.81     55.74 o 
 -31   1   6      571.43      588.32     85.87 o 
 -29   1   6      449.67      417.97     65.06 o 
 -27   1   6        2.11      -12.65     23.55 o 
 -25   1   6       72.23      103.77     31.08 o 
 -23   1   6      318.32      353.26     35.68 o 
 -21   1   6      494.42      548.53     52.99 o 
 -19   1   6      155.62      171.66     17.14 o 
 -17   1   6     4100.59     3914.93    269.39 o 
 -15   1   6     5110.13     4933.38    356.71 o 
 -13   1   6      976.44      979.97     33.42 o 
 -11   1   6     1347.26     1387.18     60.65 o 
  -9   1   6     2824.81     2750.76     95.46 o 
  -7   1   6     2661.85     2683.54     61.96 o 
  -5   1   6     1643.11     1783.69     31.88 o 
  -3   1   6     5588.11     5595.71    158.59 o 
  -1   1   6     7535.17     7849.70    183.28 o 
   1   1   6     4254.28     4484.42     91.54 o 
   3   1   6    25509.04    25484.65    609.79 o 
   5   1   6    14554.58    13338.42    764.32 o 
   7   1   6     4714.44     4615.92    104.07 o 
   9   1   6     4210.60     4012.15     98.94 o 
  11   1   6    13809.55    14131.39    710.03 o 
  13   1   6     1057.10     1040.85     45.70 o 
  15   1   6      678.80      700.48     34.28 o 
  17   1   6     1293.28     1239.03     65.89 o 
  19   1   6       60.88      140.69     32.10 o 
  21   1   6      536.87      548.05     59.90 o 
  23   1   6     1886.93     1871.92    153.08 o 
  25   1   6     3625.22     3433.46    248.94 o 
 -30   2   6     6271.58     5241.52    458.64 o 
 -28   2   6     3774.39     3553.80    260.02 o 
 -26   2   6      723.81      714.41     75.13 o 
 -24   2   6       31.11       75.13     35.12 o 
 -22   2   6     5079.85     5196.16    250.11 o 
 -20   2   6     2239.24     2252.73    104.79 o 
 -18   2   6     1459.68     1522.73     71.86 o 
 -16   2   6     7280.79     7509.23    233.34 o 
 -14   2   6     3065.36     2946.70     98.04 o 
 -12   2   6    12949.38    12391.85    481.41 o 
 -10   2   6     2276.53     2086.72     54.11 o 
  -8   2   6    42862.26    40496.90   1183.22 o 
  -6   2   6      817.21      866.24     24.04 o 
  -4   2   6       80.81      157.89     11.58 o 
  -2   2   6    14067.99    14556.49    315.26 o 
   0   2   6        5.18       28.23      9.65 o 
   2   2   6    35352.50    37088.51    989.79 o 
   4   2   6     2477.88     2772.97     83.03 o 
   6   2   6    36438.48    36154.89   1049.45 o 
   8   2   6     9572.64     9665.70    348.14 o 
  10   2   6       26.42       54.98     12.15 o 
  12   2   6    24494.38    23075.49    709.59 o 
  14   2   6     7564.68     7236.04    235.44 o 
  16   2   6      516.85      525.55     48.59 o 
  18   2   6      214.10      270.00     31.57 o 
  20   2   6     1810.48     1822.87    139.76 o 
  22   2   6     1215.02     1313.76    112.18 o 
  24   2   6       84.48      133.75     42.81 o 
  26   2   6     2460.62     2313.89    184.06 o 
 -29   3   6      115.01       88.98     45.19 o 
 -27   3   6     3665.69     3164.10    378.71 o 
 -25   3   6     2944.95     2709.64    159.26 o 
 -23   3   6      208.04      255.72     33.10 o 
 -21   3   6     2955.50     3104.14    156.42 o 
 -19   3   6     1162.31     1146.35     60.96 o 
 -17   3   6      204.14      240.69     19.30 o 
 -15   3   6       96.80      129.71     14.55 o 
 -13   3   6      956.55      896.25     38.76 o 
 -11   3   6    10954.57    10438.69    320.89 o 
  -9   3   6       12.39       59.29     16.72 o 
  -7   3   6    23901.35    23455.17    657.84 o 
  -5   3   6    20801.07    20161.40    536.15 o 
  -3   3   6       77.43      112.02      9.43 o 
  -1   3   6    18363.12    17912.69    515.47 o 
   1   3   6    14400.38    14781.56    491.74 o 
   3   3   6     2242.38     2155.44     52.76 o 
   5   3   6     3540.59     3487.25    111.82 o 
   7   3   6      274.92      296.77     15.31 o 
   9   3   6    10905.74    10601.11    287.94 o 
  11   3   6     2567.47     2591.76    110.23 o 
  13   3   6    15946.92    14345.77    808.64 o 
  15   3   6    10713.69    10830.65    447.56 o 
  17   3   6       54.67      116.16     22.86 o 
  19   3   6     1846.83     1831.88    105.77 o 
  21   3   6     4979.27     5294.41    348.22 o 
  23   3   6      220.57      231.04     49.18 o 
  25   3   6      978.46      803.78    116.14 o 
 -28   4   6       18.38       20.19     34.72 o 
 -26   4   6      738.84      645.99     92.19 o 
 -24   4   6       41.03      102.75     29.78 o 
 -22   4   6      733.76      781.43     67.79 o 
 -20   4   6     1273.13     1154.27     94.40 o 
 -18   4   6      958.25      924.12     57.45 o 
 -16   4   6      350.53      383.64     29.67 o 
 -14   4   6      584.97      643.45     41.02 o 
 -12   4   6     1434.95     1408.51     66.51 o 
 -10   4   6       56.04      110.31     18.82 o 
  -8   4   6     3869.56     3461.45    170.51 o 
  -6   4   6      112.27      150.67     19.32 o 
  -4   4   6      149.19      191.46     34.84 o 
  -2   4   6     6110.97     6132.39    154.96 o 
   0   4   6     1759.80     1791.62     51.05 o 
   2   4   6     6458.68     6615.64    171.11 o 
   4   4   6     1304.56     1310.54     40.48 o 
   6   4   6       78.54       93.46     10.49 o 
   8   4   6       82.15      116.99     13.21 o 
  10   4   6        9.89       31.28     13.38 o 
  12   4   6      285.00      311.89     20.15 o 
  14   4   6     1163.67     1171.71     66.14 o 
  16   4   6      653.03      827.24     55.74 o 
  18   4   6       21.09       42.34     21.30 o 
  20   4   6      977.85     1020.80     86.01 o 
  22   4   6     1895.87     1833.80    201.34 o 
  24   4   6      284.91      311.56     69.80 o 
 -27   5   6     1340.69     1357.31    173.67 o 
 -25   5   6      435.19      446.07     64.10 o 
 -23   5   6       16.25       48.48     28.77 o 
 -21   5   6     4396.38     4575.31    284.09 o 
 -19   5   6      162.09      228.77     39.07 o 
 -17   5   6     4797.14     5024.17    204.27 o 
 -15   5   6     1532.08     1562.06     71.84 o 
 -13   5   6       41.57       78.26     17.11 o 
 -11   5   6     9556.61     9341.96    295.78 o 
  -9   5   6     3071.68     2997.77     90.77 o 
  -7   5   6     6926.28     6304.89    177.68 o 
  -5   5   6     9755.70     9102.25    258.66 o 
  -3   5   6        5.94       56.67     15.65 o 
  -1   5   6     8898.64     8390.71    271.30 o 
   1   5   6     7488.58     7396.07    227.05 o 
   3   5   6     6810.48     6505.76    183.43 o 
   5   5   6     7427.65     7702.06    221.48 o 
   7   5   6      329.07      343.96     21.93 o 
   9   5   6     7319.81     7098.16    241.23 o 
  11   5   6     2893.08     2911.62     98.14 o 
  13   5   6     5830.32     5812.28    250.65 o 
  15   5   6     4683.94     5151.24    296.69 o 
  17   5   6        1.28       32.48     26.95 o 
  19   5   6     2912.98     3358.99    331.90 o 
  21   5   6     2541.81     2544.13    206.67 o 
  23   5   6      669.99      622.73    116.86 o 
 -24   6   6      295.05      317.77     58.27 o 
 -22   6   6      424.80      478.75     65.85 o 
 -20   6   6      275.60      386.52     47.94 o 
 -18   6   6      169.66      186.57     34.99 o 
 -16   6   6      311.05      370.27     42.34 o 
 -14   6   6     5670.52     6137.42    533.95 o 
 -12   6   6      318.03      295.50     29.73 o 
 -10   6   6     1015.29     1173.40     64.08 o 
  -8   6   6      632.24      620.64     46.11 o 
  -6   6   6      873.79      794.21     32.79 o 
  -4   6   6     2120.24     1981.19     65.71 o 
  -2   6   6      201.94      153.22     14.93 o 
   0   6   6     1977.93     2045.59     65.60 o 
   2   6   6      423.64      374.66     19.59 o 
   4   6   6      312.69      219.93     25.58 o 
   6   6   6     1577.14     1396.96     66.02 o 
   8   6   6     4857.75     4973.10    199.34 o 
  10   6   6     2243.11     2347.57    175.22 o 
  12   6   6     1004.64     1032.84     89.16 o 
  14   6   6        2.00      -18.25     22.31 o 
  16   6   6       72.81      252.10     48.41 o 
  18   6   6     1173.68     1300.12    132.50 o 
  20   6   6       11.50        2.57     27.08 o 
 -23   7   6       46.04      124.91     44.36 o 
 -21   7   6     1803.16     1827.77    153.07 o 
 -19   7   6       88.17      138.77     34.77 o 
 -17   7   6     3118.00     2995.47    187.26 o 
 -15   7   6     1564.52     1626.25    106.70 o 
 -13   7   6      402.71      461.18     59.41 o 
 -11   7   6     1221.51     1156.21     71.12 o 
  -9   7   6     1820.53     1714.62     85.94 o 
  -7   7   6       58.10       21.98     14.25 o 
  -5   7   6      221.97      236.58     29.06 o 
  -3   7   6      258.08      340.04     30.04 o 
  -1   7   6     3587.58     3470.66    188.87 o 
   1   7   6       37.19       32.37     15.24 o 
   3   7   6     8800.80     8540.64    368.94 o 
   5   7   6     4868.52     5027.90    273.38 o 
   7   7   6      543.32      559.46     44.85 o 
   9   7   6     2499.38     2377.10    121.37 o 
  11   7   6     6276.88     6943.01    761.13 o 
  13   7   6      356.50      304.34     58.83 o 
  15   7   6       24.69       85.42     34.92 o 
  17   7   6      904.81     1013.55    107.09 o 
 -20   8   6      553.15      626.48    203.80 o 
 -18   8   6     3994.20     3807.63    276.39 o 
 -16   8   6     2805.63     2714.40    181.74 o 
 -14   8   6      804.08      856.67     69.83 o 
 -12   8   6      727.12      684.17     78.45 o 
 -10   8   6      232.90      308.67     44.51 o 
  -8   8   6      686.48      675.79     64.80 o 
  -6   8   6      604.87      527.74     58.78 o 
  -4   8   6     8140.68     8194.52    480.12 o 
  -2   8   6     1017.72     1110.68     93.03 o 
   0   8   6     1447.16     1652.65    123.32 o 
   2   8   6     2242.03     2256.66    147.40 o 
   4   8   6     3949.60     3815.18    226.32 o 
   6   8   6      179.51      212.99     41.47 o 
   8   8   6     2807.32     2896.02    340.91 o 
  10   8   6      966.31     1038.12    146.44 o 
  12   8   6      476.27      442.56     62.61 o 
  14   8   6      477.71      422.59     78.99 o 
 -15   9   6      960.69      865.75    130.96 o 
 -13   9   6        3.50        1.19     25.71 o 
 -11   9   6       16.52       55.96     34.83 o 
  -9   9   6      422.76      454.95     60.62 o 
  -7   9   6     1301.75     1453.01    197.35 o 
  -5   9   6      577.08      640.05     73.24 o 
  -3   9   6      352.06      309.77     56.13 o 
  -1   9   6      122.42      111.77     35.38 o 
   1   9   6     1024.25     1196.30    108.66 o 
   3   9   6      358.19      504.48    106.36 o 
   5   9   6      751.58      727.20     92.51 o 
   7   9   6      182.78      158.79     46.78 o 
   9   9   6       89.43      124.75    104.59 o 
  11   9   6        5.44       39.43     35.01 o 
  -6  10   6     1330.77     1532.64    143.08 o 
  -4  10   6       46.61      183.23     47.63 o 
  -2  10   6      713.32      905.03    100.38 o 
   0  10   6       36.87       71.31     38.62 o 
   2  10   6      159.76      136.47     38.44 o 
 -29   1   7     1857.71     1699.93    150.72 o 
 -27   1   7     1604.36     1568.40    127.47 o 
 -25   1   7     1775.91     1730.03    123.43 o 
 -23   1   7     3836.04     3889.24    221.50 o 
 -21   1   7     1341.40     1452.33     82.03 o 
 -19   1   7     7174.52     6960.63    267.06 o 
 -17   1   7     3029.12     2847.56    121.63 o 
 -15   1   7       41.07       59.94     10.99 o 
 -13   1   7      408.78      553.48     45.77 o 
 -11   1   7     1489.34     1429.97     44.46 o 
  -9   1   7    36659.17    35511.93   1067.30 o 
  -7   1   7    10589.06    11141.52    345.43 o 
  -5   1   7    46438.94    46371.39   1130.21 o 
  -3   1   7    19773.52    20569.24    495.55 o 
  -1   1   7    24276.00    25513.67    509.23 o 
   1   1   7    48494.74    47996.46   1256.60 o 
   3   1   7     2313.33     2728.11     92.40 o 
   5   1   7     7149.06     6567.35    154.93 o 
   7   1   7     1293.16     1144.37     62.67 o 
   9   1   7       13.48       53.30     15.85 o 
  11   1   7    28365.03    27859.86   1073.61 o 
  13   1   7      120.78      105.34     14.00 o 
  15   1   7    33543.50    31699.99   1296.70 o 
  17   1   7       24.16       52.09     17.29 o 
  19   1   7       54.95       77.78     25.32 o 
  21   1   7     1580.65     1614.52    118.43 o 
  23   1   7     5700.94     4912.02    325.39 o 
  25   1   7     1490.69     1319.80    119.51 o 
 -30   2   7      165.86      107.96     41.88 o 
 -28   2   7     1577.33     1483.21    124.08 o 
 -26   2   7      824.54      819.03     88.04 o 
 -24   2   7      457.47      516.14     55.55 o 
 -22   2   7      202.85      291.26     38.96 o 
 -20   2   7        7.01       37.11     31.14 o 
 -18   2   7     2587.03     2488.82     92.28 o 
 -16   2   7      118.04      115.98     16.55 o 
 -14   2   7     4359.82     4197.64    176.43 o 
 -12   2   7    13801.45    13593.54    446.87 o 
 -10   2   7     2491.13     2576.89     70.63 o 
  -8   2   7     8548.15     8421.61    207.89 o 
  -6   2   7    12137.63    11925.99    279.13 o 
  -4   2   7       22.96       62.40     12.08 o 
  -2   2   7      931.42      790.82     24.64 o 
   0   2   7       83.21      110.79     17.11 o 
   2   2   7     3723.13     3893.27    104.42 o 
   4   2   7     4111.67     4257.03    100.82 o 
   6   2   7     3448.31     3180.96    103.86 o 
   8   2   7    18291.02    17888.99    514.48 o 
  10   2   7     1930.80     2011.05     70.68 o 
  12   2   7     4946.67     4631.61    135.60 o 
  14   2   7     2153.22     1939.61     68.88 o 
  16   2   7      734.73      693.76     67.34 o 
  18   2   7       62.56       94.99     20.75 o 
  20   2   7     1403.75     1388.87    118.05 o 
  22   2   7      339.63      320.76     55.70 o 
  24   2   7     1144.81     1072.54    114.60 o 
 -29   3   7       26.37       23.37     35.40 o 
 -27   3   7     1802.83     1729.81    191.85 o 
 -25   3   7      532.10      520.12     56.62 o 
 -23   3   7       22.73       95.04     43.13 o 
 -21   3   7     2622.58     2500.72    127.49 o 
 -19   3   7     5508.19     5543.00    261.68 o 
 -17   3   7     3729.08     3746.97    131.30 o 
 -15   3   7     2844.17     3080.37    129.04 o 
 -13   3   7    12327.79    12075.63    380.44 o 
 -11   3   7     3296.62     3141.46     89.14 o 
  -9   3   7    20715.40    21155.46    646.77 o 
  -7   3   7      192.20      219.18     19.99 o 
  -5   3   7      367.13      487.57     30.58 o 
  -3   3   7     6787.69     6620.71    160.58 o 
  -1   3   7     2384.40     2484.30     61.93 o 
   1   3   7     9533.00     8869.05    252.05 o 
   3   3   7     5973.91     6023.47    201.89 o 
   5   3   7    40707.66    42604.23   1521.45 o 
   7   3   7     2908.23     3022.80     83.23 o 
   9   3   7        2.92       17.02      8.11 o 
  11   3   7     4432.16     4248.80    124.45 o 
  13   3   7     4131.69     3710.72    218.86 o 
  15   3   7      702.76      672.00     56.01 o 
  17   3   7      948.37      942.47     71.12 o 
  19   3   7      605.78      652.58     56.15 o 
  21   3   7      935.02     1061.74    121.34 o 
  23   3   7        4.74      -33.12     62.47 o 
 -28   4   7     2319.90     2484.99    253.44 o 
 -26   4   7        9.41       27.21     25.27 o 
 -24   4   7     3658.92     3663.26    218.54 o 
 -22   4   7    11954.33    12187.39    649.50 o 
 -20   4   7     1119.28      971.42    113.17 o 
 -18   4   7     6413.23     7034.17    302.79 o 
 -16   4   7    10822.52    10230.12    404.47 o 
 -14   4   7     2282.73     2050.81    113.07 o 
 -12   4   7     3803.69     3306.91    169.15 o 
 -10   4   7      625.27      527.19     33.43 o 
  -8   4   7     6988.38     6402.84    179.53 o 
  -6   4   7      280.53      263.61     19.35 o 
  -4   4   7     7219.63     7146.03    195.11 o 
  -2   4   7    17500.59    17114.98    548.39 o 
   0   4   7     7962.07     8426.34    234.89 o 
   2   4   7    22816.94    22994.13    709.14 o 
   4   4   7    16210.02    16493.48    495.26 o 
   6   4   7      782.76      762.46     29.27 o 
   8   4   7     3118.04     3006.09     88.89 o 
  10   4   7      786.67      759.53     43.19 o 
  12   4   7     3042.19     2829.35    116.97 o 
  14   4   7     2652.10     2632.95    147.28 o 
  16   4   7      424.45      479.97     42.37 o 
  18   4   7     5379.68     5638.18    293.82 o 
  20   4   7     1983.26     1874.67    178.16 o 
  22   4   7     1016.17     1039.73    143.13 o 
 -27   5   7     1240.34      995.99    241.02 o 
 -25   5   7       18.90       10.42     25.21 o 
 -23   5   7      600.28      702.21     84.00 o 
 -21   5   7      343.27      366.42     50.34 o 
 -19   5   7        1.25        8.28     20.18 o 
 -17   5   7        0.02       78.76     24.54 o 
 -15   5   7     6263.09     6204.57    225.20 o 
 -13   5   7      555.68      576.71     30.16 o 
 -11   5   7      109.29      120.49     16.04 o 
  -9   5   7     3236.36     3105.74     98.59 o 
  -7   5   7     1803.39     1614.86     52.44 o 
  -5   5   7     1277.90     1300.66     52.14 o 
  -3   5   7     1898.47     1743.19     65.04 o 
  -1   5   7     6245.54     6225.46    181.92 o 
   1   5   7      321.94      316.58     19.48 o 
   3   5   7       28.14       44.28      9.77 o 
   5   5   7     3621.72     3397.27    103.34 o 
   7   5   7    14577.81    14328.83    465.17 o 
   9   5   7     2021.02     1991.61     74.47 o 
  11   5   7      172.18      149.38     15.75 o 
  13   5   7     1572.16     1576.88    103.92 o 
  15   5   7     9993.32    10431.09    617.62 o 
  17   5   7     1037.20     1105.58    108.24 o 
  19   5   7     1675.65     1657.29    172.02 o 
  21   5   7       19.99       20.25     36.28 o 
 -24   6   7      315.17      386.66     63.71 o 
 -22   6   7     1946.87     1805.78    146.37 o 
 -20   6   7        4.39       59.74     42.44 o 
 -18   6   7     2255.21     2319.22    142.64 o 
 -16   6   7       70.66      138.74     24.58 o 
 -14   6   7     1029.87     1146.22     70.05 o 
 -12   6   7    11060.08    10882.85    476.72 o 
 -10   6   7     4641.39     4536.54    192.36 o 
  -8   6   7     6592.38     6009.71    211.31 o 
  -6   6   7     7918.80     7994.90    263.07 o 
  -4   6   7      852.52      735.04     37.18 o 
  -2   6   7      219.13      252.74     29.06 o 
   0   6   7     1491.14     1485.89     65.61 o 
   2   6   7     5359.26     5138.20    161.81 o 
   4   6   7      247.81      304.11     20.16 o 
   6   6   7     7083.74     6842.13    311.91 o 
   8   6   7     5403.08     5391.51    225.98 o 
  10   6   7     1019.87      959.65     70.06 o 
  12   6   7     3555.93     3497.50    211.88 o 
  14   6   7     4671.71     4989.42    319.36 o 
  16   6   7       38.26      102.85     41.18 o 
  18   6   7     1015.75     1257.69    150.03 o 
  20   6   7      302.88      373.47     80.75 o 
 -21   7   7        5.80       15.87     23.77 o 
 -19   7   7      879.67      822.10     79.86 o 
 -17   7   7      542.17      547.76     55.73 o 
 -15   7   7      878.61      964.29     75.61 o 
 -13   7   7      374.55      432.31     40.83 o 
 -11   7   7     6074.78     6144.23    415.67 o 
  -9   7   7      753.10      722.94     51.13 o 
  -7   7   7      823.34      807.24     52.34 o 
  -5   7   7     7812.82     7326.71    310.28 o 
  -3   7   7     4812.03     5020.19    203.32 o 
  -1   7   7      178.77      156.81     21.60 o 
   1   7   7     2538.37     2636.57    151.97 o 
   3   7   7     4283.06     4079.83    181.14 o 
   5   7   7      172.32      132.41     21.59 o 
   7   7   7        8.94       69.48     19.25 o 
   9   7   7     3674.87     3469.21    232.26 o 
  11   7   7       15.66       64.03     26.73 o 
  13   7   7      482.55      628.81    124.19 o 
  15   7   7      755.49      864.90     93.49 o 
  17   7   7     5601.57     5484.01    589.36 o 
 -18   8   7      770.14      730.61     99.45 o 
 -16   8   7      607.39      637.45     65.50 o 
 -14   8   7      628.02      488.11     50.30 o 
 -12   8   7       11.91       26.16     22.24 o 
 -10   8   7      648.27      639.17     64.61 o 
  -8   8   7      286.18      282.61     42.35 o 
  -6   8   7      137.68      263.51     71.98 o 
  -4   8   7      911.22      923.96     82.35 o 
  -2   8   7      828.95      861.39     78.84 o 
   0   8   7      903.99      914.28     80.75 o 
   2   8   7      835.94      746.74     71.75 o 
   4   8   7     1067.25     1121.80     89.46 o 
   6   8   7       32.54       42.63     22.03 o 
   8   8   7       25.12       18.78     24.03 o 
  10   8   7       99.01      128.29     87.72 o 
  12   8   7      673.90      601.61    193.60 o 
  14   8   7      215.26      216.05     62.03 o 
 -13   9   7     1096.34     1016.37    112.08 o 
 -11   9   7     1419.35     1372.54    130.20 o 
  -9   9   7     1284.76     1369.67    206.10 o 
  -7   9   7      300.19      451.13     61.34 o 
  -5   9   7      741.48      809.22     86.40 o 
  -3   9   7     1121.32     1161.07    105.93 o 
  -1   9   7      823.80      977.79    141.32 o 
   1   9   7     1190.90     1109.72    118.52 o 
   3   9   7       15.37       42.76     35.81 o 
   5   9   7     1156.63     1062.71    150.28 o 
   7   9   7     1118.58     1210.13    134.64 o 
   9   9   7      368.25      274.74     73.55 o 
 -30   0   8      721.35      597.64    106.24 o 
 -28   0   8     5314.99     4475.56    404.56 o 
 -26   0   8       39.59       65.22     41.64 o 
 -24   0   8       23.51       80.17     71.33 o 
 -22   0   8     7490.69     7768.26    603.51 o 
 -20   0   8    15274.68    14518.93    803.13 o 
 -18   0   8     3080.81     2883.37    148.91 o 
 -16   0   8     7836.56     7146.09    332.81 o 
 -14   0   8     6768.78     6683.71    472.49 o 
 -12   0   8      534.47      562.22     36.65 o 
 -10   0   8    29537.86    29490.36   1231.01 o 
  -8   0   8     4878.78     5359.43    205.36 o 
  -6   0   8    68551.18    69488.04   4949.50 o 
  -4   0   8    10117.02    11461.00    589.94 o 
  -2   0   8     2587.33     2311.36    124.91 o 
   0   0   8    20590.55    20705.85   1125.38 o 
   2   0   8     4277.85     4547.19    202.52 o 
   4   0   8    14651.06    14554.05   1236.58 o 
   6   0   8     2629.50     2956.45    115.44 o 
   8   0   8     2495.32     2315.07    111.89 o 
  10   0   8     2947.41     3154.70    132.43 o 
  12   0   8     8954.42     8956.02    389.91 o 
  14   0   8     4207.27     4417.44    309.15 o 
  16   0   8       65.41       74.04     22.91 o 
  18   0   8     1768.05     1816.83    292.86 o 
  20   0   8     5304.24     4987.59    405.60 o 
  22   0   8     3081.32     2840.32    305.93 o 
  24   0   8    11363.49     9634.66    913.48 o 
 -29   1   8       56.51       62.12     33.59 o 
 -27   1   8       41.47       47.77     29.32 o 
 -25   1   8        7.04       15.84     20.58 o 
 -23   1   8      182.03      237.36     30.22 o 
 -21   1   8     2322.13     2174.13     93.17 o 
 -19   1   8     6131.51     6046.44    248.33 o 
 -17   1   8      532.65      532.48     32.09 o 
 -15   1   8     2384.57     2366.86    135.01 o 
 -13   1   8     9846.28     9831.20    468.14 o 
 -11   1   8     7849.11     8540.68    344.24 o 
  -9   1   8       33.79       85.06     13.27 o 
  -7   1   8       10.58        9.95      6.26 o 
  -5   1   8       12.05        9.35      4.21 o 
  -3   1   8     3004.37     2916.26    105.94 o 
  -1   1   8     7107.49     6934.48    149.39 o 
   1   1   8    13826.86    13868.15    313.44 o 
   3   1   8     7104.32     7155.69    169.21 o 
   5   1   8     6451.64     6653.47    283.05 o 
   7   1   8    18243.34    17370.62    508.51 o 
   9   1   8     8281.35     8333.60    343.37 o 
  11   1   8     2229.06     2066.65     72.75 o 
  13   1   8      368.27      380.01     27.17 o 
  15   1   8     2126.76     1787.90     63.72 o 
  17   1   8     2252.77     2071.04     98.15 o 
  19   1   8     2149.53     1765.26    114.90 o 
  21   1   8     2901.03     2694.09    186.77 o 
  23   1   8       52.81       59.93     32.43 o 
 -28   2   8     1453.02     1396.50    131.61 o 
 -26   2   8       42.30       65.78     29.06 o 
 -24   2   8     2747.45     2736.87    173.11 o 
 -22   2   8       17.30       53.08     27.09 o 
 -20   2   8     2377.70     2321.07    108.14 o 
 -18   2   8     4260.92     4261.39    187.70 o 
 -16   2   8     3895.16     3682.80    124.81 o 
 -14   2   8      176.22      219.47     18.41 o 
 -12   2   8    10246.88    10397.29    321.01 o 
 -10   2   8    35278.29    38235.91   1924.40 o 
  -8   2   8      507.05      547.15     26.71 o 
  -6   2   8    20580.89    19535.51    481.54 o 
  -4   2   8      115.91      201.52     21.40 o 
  -2   2   8     8773.70     8976.60    191.41 o 
   0   2   8     8221.05     8709.26    234.87 o 
   2   2   8      982.43      998.13     28.27 o 
   4   2   8    14073.45    14451.20    394.63 o 
   6   2   8     5105.79     4707.68    170.15 o 
   8   2   8     5284.92     5049.94    185.06 o 
  10   2   8     3870.31     3684.60    208.84 o 
  12   2   8      197.46      225.45     18.11 o 
  14   2   8     4956.65     4757.49    154.43 o 
  16   2   8      648.99      655.42     53.44 o 
  18   2   8     1152.36     1070.31     65.98 o 
  20   2   8      477.30      582.86     65.88 o 
  22   2   8      941.59      873.30     88.89 o 
  24   2   8     6046.15     5807.71    447.28 o 
 -29   3   8     2904.91     2639.66    313.48 o 
 -27   3   8       81.03       43.32     30.51 o 
 -25   3   8     1395.96     1374.38    102.39 o 
 -23   3   8     4401.27     4310.37    227.97 o 
 -21   3   8     1629.92     1545.21     89.72 o 
 -19   3   8     4425.56     4349.13    178.79 o 
 -17   3   8      778.41      794.34     54.77 o 
 -15   3   8     1788.01     1661.37     64.02 o 
 -13   3   8      899.19      890.29     35.66 o 
 -11   3   8     1174.36     1162.41     42.47 o 
  -9   3   8    23414.90    23726.85    756.52 o 
  -7   3   8     3210.19     3142.70     84.97 o 
  -5   3   8     9276.36     8962.06    230.14 o 
  -3   3   8    34444.69    33469.95   1011.64 o 
  -1   3   8     4806.07     4773.71    126.94 o 
   1   3   8     8749.86     8352.37    213.67 o 
   3   3   8     8471.15     8292.95    404.84 o 
   5   3   8      706.09      676.58     48.99 o 
   7   3   8      635.49      643.94     39.10 o 
   9   3   8       99.98      162.22     14.78 o 
  11   3   8     3099.80     2905.52     94.51 o 
  13   3   8     4568.63     4028.82    202.43 o 
  15   3   8     2306.72     2221.46    105.39 o 
  17   3   8     4882.94     4749.30    226.13 o 
  19   3   8     1861.83     1836.34    152.00 o 
  21   3   8      844.24      981.81     99.60 o 
  23   3   8     1088.52     1035.58    140.06 o 
 -28   4   8     1591.93     1456.76    286.21 o 
 -26   4   8      611.24      513.86     62.80 o 
 -24   4   8      165.46      283.59     41.67 o 
 -22   4   8       34.02       72.52     20.87 o 
 -20   4   8     3283.36     3273.78    162.11 o 
 -18   4   8       41.49       31.16     12.63 o 
 -16   4   8      491.46      558.29     32.87 o 
 -14   4   8     3001.71     2688.24     94.83 o 
 -12   4   8      389.47      371.29     24.64 o 
 -10   4   8     1509.61     1419.62     49.85 o 
  -8   4   8      760.50      721.45     29.99 o 
  -6   4   8       41.67       36.20     10.04 o 
  -4   4   8     5937.80     6074.47    194.38 o 
  -2   4   8     3184.20     3224.72    103.73 o 
   0   4   8     4476.84     4595.78    151.23 o 
   2   4   8      732.19      787.04     91.64 o 
   4   4   8     5265.14     5461.41    160.78 o 
   6   4   8     4590.95     4398.15    130.43 o 
   8   4   8       60.32       68.09     12.59 o 
  10   4   8      504.96      498.54     27.46 o 
  12   4   8        6.57       29.09     15.88 o 
  14   4   8      931.41      968.71     56.33 o 
  16   4   8        1.15       -0.49     15.00 o 
  18   4   8     1164.60     1116.15     80.79 o 
  20   4   8       47.16       57.21     40.61 o 
  22   4   8     1367.81     1326.80    169.18 o 
 -25   5   8     1348.11     1223.38    122.02 o 
 -23   5   8     1440.91     1406.77    117.69 o 
 -21   5   8      215.48      211.22     39.13 o 
 -19   5   8     6792.67     6881.12    391.37 o 
 -17   5   8     1740.79     1653.63    111.81 o 
 -15   5   8     3271.04     3045.20    188.22 o 
 -13   5   8     5547.90     5127.73    186.34 o 
 -11   5   8      179.00      191.61     23.94 o 
  -9   5   8    10494.70     9465.87    357.50 o 
  -7   5   8     3053.66     3092.78    113.93 o 
  -5   5   8      948.19      970.39     37.77 o 
  -3   5   8    16799.77    15745.39    502.91 o 
  -1   5   8       39.09       54.68     21.43 o 
   1   5   8    11706.97    11472.43    359.63 o 
   3   5   8     1078.26     1082.86     40.70 o 
   5   5   8     2214.31     2121.66     72.41 o 
   7   5   8     1341.96     1452.72     57.18 o 
   9   5   8     1311.74     1264.51     54.29 o 
  11   5   8     3732.77     3637.38    133.03 o 
  13   5   8     7398.02     7306.53    309.04 o 
  15   5   8     4363.72     4043.91    246.03 o 
  17   5   8     2203.14     2335.87    177.29 o 
  19   5   8      350.06      345.47     60.03 o 
 -24   6   8       38.81       59.78     32.79 o 
 -22   6   8      183.87      180.33     39.22 o 
 -20   6   8      543.51      560.23     62.01 o 
 -18   6   8      498.75      499.01     52.86 o 
 -16   6   8      845.97      839.82     60.09 o 
 -14   6   8      447.17      421.13     37.22 o 
 -12   6   8     5494.27     5348.34    229.97 o 
 -10   6   8      380.43      358.31     31.36 o 
  -8   6   8       71.62      102.25     15.36 o 
  -6   6   8      787.09      738.24     36.49 o 
  -4   6   8     5858.20     5845.93    229.38 o 
  -2   6   8     1701.39     1562.19     59.98 o 
   0   6   8     1906.05     1759.81     61.63 o 
   2   6   8      143.91      192.70     17.22 o 
   4   6   8      325.43      288.98     20.70 o 
   6   6   8      521.54      534.51     36.27 o 
   8   6   8       99.36      169.58     28.42 o 
  10   6   8      701.75      691.46     48.48 o 
  12   6   8      164.26      178.29     34.94 o 
  14   6   8      918.04      966.89     91.36 o 
  16   6   8      499.65      447.29     63.51 o 
  18   6   8     1090.87     1118.79    121.91 o 
 -21   7   8      238.28      204.20     43.48 o 
 -19   7   8     5159.83     5083.08    338.82 o 
 -17   7   8      629.46      722.40     70.34 o 
 -15   7   8      654.59      683.54     53.68 o 
 -13   7   8     4658.18     4273.84    283.83 o 
 -11   7   8     4425.30     4068.57    184.90 o 
  -9   7   8     1878.92     1763.51     95.16 o 
  -7   7   8      640.95      651.54     45.42 o 
  -5   7   8        9.43       33.01     16.46 o 
  -3   7   8      185.55      234.82     26.84 o 
  -1   7   8     1419.57     1482.72     73.34 o 
   1   7   8     4725.79     4230.54    209.80 o 
   3   7   8      360.04      449.20     44.70 o 
   5   7   8     3656.72     3636.86    191.95 o 
   7   7   8     2981.73     3080.68    175.42 o 
   9   7   8     1694.16     1560.03    109.57 o 
  11   7   8      211.39      253.58     43.71 o 
  13   7   8     2494.39     2456.62    181.97 o 
  15   7   8      285.16      319.94     85.56 o 
 -18   8   8        3.38      -33.64     33.64 o 
 -16   8   8     2433.49     2165.93    202.66 o 
 -14   8   8      934.60      951.18    161.96 o 
 -12   8   8      582.57      593.08     68.43 o 
 -10   8   8       11.25       29.64     23.86 o 
  -8   8   8      508.50      557.76     59.53 o 
  -6   8   8      707.04      686.36     65.76 o 
  -4   8   8      355.48      407.66     62.67 o 
  -2   8   8     4384.41     4520.42    274.20 o 
   0   8   8     4529.82     4306.48    253.84 o 
   2   8   8      260.73      293.57     43.29 o 
   4   8   8     2708.42     2341.62    148.00 o 
   6   8   8     1114.73     1144.27    105.73 o 
   8   8   8      470.92      406.64     61.01 o 
  10   8   8     1512.68     1528.21    211.65 o 
  12   8   8        7.92        8.40     25.08 o 
 -11   9   8      141.42      212.59     46.50 o 
  -9   9   8     2557.69     2392.99    187.52 o 
  -7   9   8      348.38      469.52     64.56 o 
  -5   9   8      301.69      368.80     54.48 o 
  -3   9   8     2022.90     2178.85    163.46 o 
  -1   9   8     2119.85     2042.78    160.89 o 
   1   9   8      578.88      639.53     69.25 o 
   3   9   8        2.14       35.74     25.29 o 
   5   9   8       11.00       -8.88     25.49 o 
   7   9   8     2569.58     2446.92    541.66 o 
 -29   1   9     3097.83     3010.12    231.18 o 
 -27   1   9     1399.44     1367.02    123.72 o 
 -25   1   9      141.92      139.62     32.39 o 
 -23   1   9     1151.06     1047.27     67.10 o 
 -21   1   9    11883.67    11651.90    473.62 o 
 -19   1   9     6544.55     6532.57    249.35 o 
 -17   1   9    11434.63    10467.83    380.71 o 
 -15   1   9     1908.50     1817.36     68.03 o 
 -13   1   9     5749.92     6061.49    300.72 o 
 -11   1   9    19151.63    19481.40    606.65 o 
  -9   1   9    14758.10    15195.06    402.27 o 
  -7   1   9    31679.81    30512.56   1406.86 o 
  -5   1   9      574.51      673.44     44.38 o 
  -3   1   9     5877.05     5755.43    223.13 o 
  -1   1   9    14975.45    16182.40    665.52 o 
   1   1   9     3624.54     3675.69    103.61 o 
   3   1   9    20608.97    21135.61    589.85 o 
   5   1   9     1307.63     1329.06     41.18 o 
   7   1   9     1700.24     1611.32     68.03 o 
   9   1   9      770.68      653.27     37.63 o 
  11   1   9     1438.91     1402.48     54.71 o 
  13   1   9    12848.59    13081.40    453.35 o 
  15   1   9      639.68      519.27     29.04 o 
  17   1   9     3946.18     3639.28    181.13 o 
  19   1   9     3547.88     3299.08    195.00 o 
  21   1   9        0.36       27.64     23.63 o 
  23   1   9     2241.92     2016.44    165.94 o 
 -28   2   9      532.21      495.43     68.82 o 
 -26   2   9      103.40      120.26     33.14 o 
 -24   2   9      731.55      779.76     66.10 o 
 -22   2   9       19.47       18.83     16.62 o 
 -20   2   9      415.72      399.46     39.87 o 
 -18   2   9      420.22      534.86     50.62 o 
 -16   2   9     4104.63     3992.78    143.13 o 
 -14   2   9     2623.25     2411.32    131.40 o 
 -12   2   9     3073.23     2930.57     94.20 o 
 -10   2   9    18466.28    19420.42    616.87 o 
  -8   2   9     2236.42     2428.28     63.25 o 
  -6   2   9     6410.21     6440.82    143.75 o 
  -4   2   9     5310.19     5088.49    100.58 o 
  -2   2   9     4584.48     4494.60    157.81 o 
   0   2   9     5240.31     5231.16    143.41 o 
   2   2   9     3393.29     3327.45     98.39 o 
   4   2   9     2149.34     2099.27     73.04 o 
   6   2   9      321.66      306.87     17.99 o 
   8   2   9       20.72       49.26     14.12 o 
  10   2   9      471.28      527.89     38.51 o 
  12   2   9      507.20      480.69     36.26 o 
  14   2   9      797.60      714.95     37.12 o 
  16   2   9     2041.97     1880.38     93.35 o 
  18   2   9      664.41      612.11     57.45 o 
  20   2   9     2199.75     2006.27    142.90 o 
  22   2   9      790.08      723.64     84.80 o 
 -27   3   9      173.36      294.86     66.96 o 
 -25   3   9      178.03      196.66     36.27 o 
 -23   3   9      156.15      242.58     39.39 o 
 -21   3   9     3724.94     3513.66    228.01 o 
 -19   3   9     9285.42     8642.78    359.29 o 
 -17   3   9    17163.33    17385.06    714.20 o 
 -15   3   9      937.19      833.12     39.50 o 
 -13   3   9     2072.10     1894.91     69.64 o 
 -11   3   9    10035.14     9853.98    309.70 o 
  -9   3   9     2041.36     2068.92     64.19 o 
  -7   3   9       14.57       37.66     13.28 o 
  -5   3   9      450.15      482.67     20.11 o 
  -3   3   9     1520.14     1487.67     41.40 o 
  -1   3   9       35.88       72.94     12.39 o 
   1   3   9    12450.25    12058.84    364.21 o 
   3   3   9    16061.06    16604.87    510.54 o 
   5   3   9      962.05      925.82     47.88 o 
   7   3   9      218.02      269.17     39.06 o 
   9   3   9     5054.46     4870.02    152.94 o 
  11   3   9    17114.10    16260.40    572.80 o 
  13   3   9     2400.94     2082.20    100.17 o 
  15   3   9       26.65       27.87     19.80 o 
  17   3   9       18.18       69.77     22.80 o 
  19   3   9     1129.75     1022.68     90.39 o 
  21   3   9      777.84      781.92     87.61 o 
 -26   4   9     1203.72     1408.11    153.55 o 
 -24   4   9     1516.10     1391.86    113.95 o 
 -22   4   9      774.71      710.95     96.65 o 
 -20   4   9    11142.92    11453.44    576.82 o 
 -18   4   9      948.40     1068.10     79.72 o 
 -16   4   9     2942.32     3132.53    122.34 o 
 -14   4   9     2796.12     2751.59    101.57 o 
 -12   4   9       36.60       78.53     24.26 o 
 -10   4   9     6340.35     6237.37    194.71 o 
  -8   4   9     1376.16     1361.64     46.46 o 
  -6   4   9    22921.44    22116.35    732.27 o 
  -4   4   9     4917.95     4690.56    136.38 o 
  -2   4   9      878.34      843.27     33.11 o 
   0   4   9    12067.28    11549.73    387.35 o 
   2   4   9     5875.55     6119.74    339.27 o 
   4   4   9      649.98      669.35     32.77 o 
   6   4   9     4275.80     4159.92    129.48 o 
   8   4   9      530.39      517.04     28.11 o 
  10   4   9     4307.72     4240.19    143.06 o 
  12   4   9      302.74      284.84     24.96 o 
  14   4   9     3160.81     3005.12    146.73 o 
  16   4   9     2891.06     2941.35    188.22 o 
  18   4   9       65.28       -3.01     20.80 o 
  20   4   9     1704.24     1619.20    166.38 o 
 -25   5   9      377.81      406.86     64.90 o 
 -23   5   9      426.60      463.27     62.91 o 
 -21   5   9     5687.20     5928.89    368.05 o 
 -19   5   9     1414.49     1475.29    103.53 o 
 -17   5   9      701.56      774.55     47.61 o 
 -15   5   9     2118.35     2160.59     95.15 o 
 -13   5   9     2113.07     2119.24     84.87 o 
 -11   5   9     2655.27     2658.29     95.50 o 
  -9   5   9     5211.02     4974.06    165.47 o 
  -7   5   9     3017.33     3059.23    105.76 o 
  -5   5   9       93.53      133.49     22.14 o 
  -3   5   9      550.19      535.06     26.89 o 
  -1   5   9     5162.30     4937.82    158.00 o 
   1   5   9     9087.98     9005.10    290.85 o 
   3   5   9     1297.34     1225.06     50.43 o 
   5   5   9     1639.89     1451.27     54.59 o 
   7   5   9     4324.19     4186.11    147.96 o 
   9   5   9    10410.14    10594.04    376.57 o 
  11   5   9       36.59       27.31     13.39 o 
  13   5   9     1828.80     1672.96     92.10 o 
  15   5   9       92.86      110.40     31.94 o 
  17   5   9      576.84      622.26     73.70 o 
  19   5   9     1341.79     1306.74    142.71 o 
 -22   6   9       66.80       64.06     29.77 o 
 -20   6   9     1034.27     1143.19    101.72 o 
 -18   6   9      107.17       67.12     31.41 o 
 -16   6   9     3070.94     3363.36    163.02 o 
 -14   6   9     1451.83     1516.99     80.55 o 
 -12   6   9      343.48      375.93     39.94 o 
 -10   6   9     9457.16     8943.95    326.99 o 
  -8   6   9     4116.12     3977.30    139.16 o 
  -6   6   9     7447.63     6915.68    279.33 o 
  -4   6   9      573.90      618.25     35.12 o 
  -2   6   9       81.80      144.46     16.85 o 
   0   6   9      918.39      918.42     41.74 o 
   2   6   9      127.87      164.72     19.07 o 
   4   6   9     2444.90     2266.61    101.98 o 
   6   6   9     4009.48     3978.49    189.20 o 
   8   6   9        0.63       50.07     19.70 o 
  10   6   9     7634.91     7523.03    350.87 o 
  12   6   9     1198.74     1164.66     95.45 o 
  14   6   9      550.64      548.42     66.12 o 
  16   6   9     1057.49     1249.25    122.90 o 
 -19   7   9      609.60      573.34     64.56 o 
 -17   7   9      118.58       80.44     27.14 o 
 -15   7   9        5.59       17.62     17.44 o 
 -13   7   9      884.12      918.39     75.46 o 
 -11   7   9     1236.51     1148.33     69.91 o 
  -9   7   9     1906.64     2023.84    103.66 o 
  -7   7   9     2194.73     2089.61    112.46 o 
  -5   7   9     1368.26     1370.73     75.99 o 
  -3   7   9     6099.56     5946.07    255.16 o 
  -1   7   9     4718.72     4523.94    283.70 o 
   1   7   9      394.48      362.94     33.74 o 
   3   7   9      155.93      183.13     34.71 o 
   5   7   9       31.41       41.22     34.36 o 
   7   7   9      215.60      173.10     50.01 o 
   9   7   9     1026.97     1011.56     80.94 o 
  11   7   9     5104.13     4952.19    316.98 o 
  13   7   9     5367.29     5139.96    364.38 o 
 -16   8   9       49.93       57.36     30.55 o 
 -14   8   9      818.47      705.74     78.13 o 
 -12   8   9       48.02       60.21     26.46 o 
 -10   8   9      773.12      679.57     67.91 o 
  -8   8   9       33.21       29.93     24.17 o 
  -6   8   9     2145.67     1963.77    134.20 o 
  -4   8   9      335.10      301.06     41.71 o 
  -2   8   9        9.05        5.30     20.09 o 
   0   8   9      994.52      911.37     79.76 o 
   2   8   9      517.66      491.61     54.62 o 
   4   8   9      595.29      570.80     57.52 o 
   6   8   9      120.09      153.67     31.49 o 
   8   8   9       49.33       33.99     25.39 o 
  10   8   9       62.11       53.13     29.30 o 
  -9   9   9      337.43      360.55     55.15 o 
  -7   9   9      505.36      469.33     57.63 o 
  -5   9   9        3.46       23.45     25.44 o 
  -3   9   9     1148.10     1183.19    106.74 o 
  -1   9   9      379.81      347.09     53.31 o 
   1   9   9     1027.85     1052.76    102.96 o 
   3   9   9     2695.31     2471.49    180.47 o 
 -28   0  10      701.04      685.85    237.48 o 
 -26   0  10     4004.32     3645.87    412.93 o 
 -24   0  10     3196.25     2757.49    516.60 o 
 -22   0  10     1515.80     1450.64    140.75 o 
 -20   0  10     7707.81     6536.99    593.12 o 
 -18   0  10    13821.75    12510.03    663.81 o 
 -16   0  10     1287.06     1269.76     72.82 o 
 -14   0  10     4537.58     4816.37    399.84 o 
 -12   0  10     2375.77     2932.75    200.02 o 
 -10   0  10     5929.78     5880.50    379.36 o 
  -8   0  10    16988.20    18615.48   1260.82 o 
  -6   0  10    17679.73    18387.13   1180.61 o 
  -4   0  10     9384.60     9639.25    587.19 o 
  -2   0  10     3530.38     3952.21    318.11 o 
   0   0  10     1446.61     1580.78    117.82 o 
   2   0  10    30211.82    29557.76   1851.76 o 
   4   0  10      184.38      191.23     15.76 o 
   6   0  10     6895.81     6681.57    264.22 o 
   8   0  10     1997.61     2108.20     97.45 o 
  10   0  10      119.11      134.37     18.96 o 
  12   0  10    10733.97    10430.84    500.18 o 
  14   0  10      916.40      810.45     61.06 o 
  16   0  10    12360.36    12061.43    894.06 o 
  18   0  10      234.70      220.91     51.68 o 
  20   0  10       51.85       40.40     41.20 o 
  22   0  10     2853.36     2421.73    345.58 o 
 -29   1  10      365.26      603.38    160.64 o 
 -27   1  10      188.39      227.84     52.24 o 
 -25   1  10     1345.20     1288.76    115.01 o 
 -23   1  10      696.91      703.01     58.27 o 
 -21   1  10      282.81      263.72     27.52 o 
 -19   1  10     1164.91     1155.73     58.11 o 
 -17   1  10    13194.28    12152.67    459.98 o 
 -15   1  10     6895.57     6529.48    289.61 o 
 -13   1  10       13.03       33.61     18.29 o 
 -11   1  10     3251.38     3221.79    103.91 o 
  -9   1  10     7653.62     7703.68    347.27 o 
  -7   1  10     7068.81     6857.78    301.48 o 
  -5   1  10      331.03      344.79     41.57 o 
  -3   1  10      224.09      261.63     27.44 o 
  -1   1  10       32.23       68.27     26.61 o 
   1   1  10     6053.97     6237.54    262.37 o 
   3   1  10    12731.30    13199.79    552.96 o 
   5   1  10     3246.80     3088.45     85.99 o 
   7   1  10      108.33      119.48     12.90 o 
   9   1  10     2090.66     2153.96     75.00 o 
  11   1  10     6414.39     5851.22    274.94 o 
  13   1  10      782.62      861.90     42.68 o 
  15   1  10      367.54      318.72     28.02 o 
  17   1  10      681.64      630.87     62.49 o 
  19   1  10        6.03        0.16     19.37 o 
  21   1  10      872.29      716.22    108.58 o 
 -28   2  10     2115.31     2329.14    331.44 o 
 -26   2  10       19.53       35.48     25.49 o 
 -24   2  10      329.38      405.66     52.26 o 
 -22   2  10     1902.53     2037.37    121.95 o 
 -20   2  10     3666.10     3579.68    153.95 o 
 -18   2  10     1373.46     1527.72     69.66 o 
 -16   2  10     9820.11    10367.42    639.93 o 
 -14   2  10     1200.67     1379.78     79.80 o 
 -12   2  10      884.00      922.08     53.25 o 
 -10   2  10     2809.20     2878.88     85.74 o 
  -8   2  10    32678.00    32569.79   1655.47 o 
  -6   2  10     6372.09     6888.36    312.08 o 
  -4   2  10     9480.69     9657.03    419.27 o 
  -2   2  10       13.56       25.88     15.44 o 
   0   2  10      175.06      161.00     23.84 o 
   2   2  10     7311.14     7468.02    238.19 o 
   4   2  10      400.96      369.03     19.69 o 
   6   2  10     6178.92     5872.12    177.46 o 
   8   2  10     4328.99     4430.33    142.73 o 
  10   2  10        7.27       15.50     17.59 o 
  12   2  10     7232.21     7399.65    352.92 o 
  14   2  10      673.02      590.60     33.02 o 
  16   2  10     4353.54     3778.88    183.59 o 
  18   2  10       12.36       53.68     22.54 o 
  20   2  10       28.63       34.67     24.85 o 
 -27   3  10     3715.97     4037.08    523.35 o 
 -25   3  10     1019.99     1045.36     84.33 o 
 -23   3  10       96.66      103.95     26.84 o 
 -21   3  10     4643.90     4708.91    362.49 o 
 -19   3  10     1018.28     1033.24     58.81 o 
 -17   3  10     3385.10     3247.40    136.37 o 
 -15   3  10      391.26      354.23     25.41 o 
 -13   3  10     3169.80     3167.20    148.89 o 
 -11   3  10     7150.77     7112.63    233.39 o 
  -9   3  10      107.64      121.13     11.88 o 
  -7   3  10    10268.44    10171.87    281.20 o 
  -5   3  10    12643.59    12557.20    341.17 o 
  -3   3  10      373.38      374.62     16.51 o 
  -1   3  10     6853.47     7053.64    185.40 o 
   1   3  10     4702.87     4614.90    147.50 o 
   3   3  10      240.59      197.63     20.74 o 
   5   3  10      248.62      222.10     17.07 o 
   7   3  10     1445.25     1449.00     61.14 o 
   9   3  10      707.55      751.85     41.06 o 
  11   3  10       16.80       15.32     10.35 o 
  13   3  10    11045.73    10100.70    371.25 o 
  15   3  10     6521.91     6295.16    324.98 o 
  17   3  10      333.09      267.49     41.21 o 
  19   3  10     3858.81     3331.05    215.32 o 
 -26   4  10       14.64      -40.76     77.09 o 
 -24   4  10       60.63       85.78     29.48 o 
 -22   4  10      862.57      764.51     57.26 o 
 -20   4  10     1751.36     1553.24     92.22 o 
 -18   4  10      147.53      172.46     22.20 o 
 -16   4  10     4829.65     4772.58    184.35 o 
 -14   4  10     1155.31     1191.42     54.80 o 
 -12   4  10       17.59       38.87     17.86 o 
 -10   4  10      201.52      229.46     29.65 o 
  -8   4  10     7387.57     7075.70    214.63 o 
  -6   4  10     4723.46     4499.35    138.02 o 
  -4   4  10     4029.87     4181.74    133.11 o 
  -2   4  10     1497.66     1507.00     51.93 o 
   0   4  10        1.21       -8.86      8.86 o 
   2   4  10      678.79      801.75     58.11 o 
   4   4  10     1242.05     1335.74     73.94 o 
   6   4  10      280.80      302.18     35.89 o 
   8   4  10     1397.88     1309.75     55.10 o 
  10   4  10      292.88      277.52     32.21 o 
  12   4  10     1364.93     1133.89     62.27 o 
  14   4  10      321.42      364.97     36.72 o 
  16   4  10      970.47      893.48     78.63 o 
  18   4  10       13.92       -5.21     29.96 o 
 -23   5  10       57.62       58.56     48.19 o 
 -21   5  10     3194.09     3465.21    225.50 o 
 -19   5  10       21.91       10.42     18.50 o 
 -17   5  10     4114.75     4192.45    246.92 o 
 -15   5  10      884.94      935.28     52.97 o 
 -13   5  10      590.48      612.96     37.68 o 
 -11   5  10     8735.92     8409.62    297.20 o 
  -9   5  10        4.87        5.49      9.12 o 
  -7   5  10     7605.37     7773.41    300.47 o 
  -5   5  10      777.87      763.03     75.15 o 
  -3   5  10      239.95      281.32     23.12 o 
  -1   5  10     3027.75     3148.21    125.93 o 
   1   5  10     3899.76     3789.74    149.62 o 
   3   5  10     5494.18     5362.61    204.98 o 
   5   5  10     4180.98     4182.25    145.57 o 
   7   5  10     1319.87     1347.45     59.48 o 
   9   5  10     1836.80     1773.92     75.50 o 
  11   5  10     1122.38     1043.71     59.35 o 
  13   5  10     1781.89     1727.80    123.77 o 
  15   5  10     2512.85     2320.78    158.20 o 
  17   5  10       29.34       -4.24     31.90 o 
 -22   6  10       43.17       90.41     52.23 o 
 -20   6  10       77.98      181.82     67.70 o 
 -18   6  10      109.18      107.09     27.16 o 
 -16   6  10       92.84      121.99     28.21 o 
 -14   6  10     1089.74     1061.74     62.95 o 
 -12   6  10      247.50      207.14     28.64 o 
 -10   6  10      143.67      191.96     25.91 o 
  -8   6  10      286.07      271.13     22.27 o 
  -6   6  10      969.01      825.73     40.22 o 
  -4   6  10     1344.72     1291.01     54.58 o 
  -2   6  10      425.24      476.79     29.02 o 
   0   6  10      864.78      881.95     42.11 o 
   2   6  10       37.00       39.29     13.74 o 
   4   6  10      149.31      175.04     21.31 o 
   6   6  10      387.00      339.73     30.95 o 
   8   6  10      499.64      546.81     41.10 o 
  10   6  10     1816.89     1691.32    113.97 o 
  12   6  10       28.33       48.67     24.41 o 
  14   6  10     1077.90     1099.68    143.16 o 
 -19   7  10       90.92       90.07     56.58 o 
 -17   7  10     4226.26     3871.57    296.20 o 
 -15   7  10     1373.89     1322.71    114.64 o 
 -13   7  10       87.85      123.58     36.73 o 
 -11   7  10     1335.87     1140.85     69.09 o 
  -9   7  10       14.90       28.49     15.58 o 
  -7   7  10        9.04       29.20     15.57 o 
  -5   7  10      505.36      443.10     36.96 o 
  -3   7  10      647.83      721.49     57.82 o 
  -1   7  10     1134.52     1079.53     59.44 o 
   1   7  10       12.26       -5.79     13.08 o 
   3   7  10     8421.74     7637.34    342.93 o 
   5   7  10     4298.79     4161.70    219.11 o 
   7   7  10       10.58       82.65     40.52 o 
   9   7  10      615.20      693.12     65.60 o 
  11   7  10     4453.64     4441.73    434.34 o 
 -14   8  10      772.64      842.69    215.32 o 
 -12   8  10      263.41      342.69     86.22 o 
 -10   8  10      143.17      222.01     64.02 o 
  -8   8  10      463.53      389.30     45.73 o 
  -6   8  10        0.57        7.11     18.42 o 
  -4   8  10     2564.56     2418.25    157.13 o 
  -2   8  10      676.56      724.56     65.54 o 
   0   8  10     1851.81     1939.41    126.82 o 
   2   8  10     1415.07     1410.88    102.65 o 
   4   8  10        4.11       -2.18     25.07 o 
   6   8  10     1514.04     1432.84    336.72 o 
   8   8  10      852.15     1032.32    272.92 o 
 -27   1  11     4375.17     4708.87    587.47 o 
 -25   1  11      851.03      955.73    159.88 o 
 -23   1  11     1304.16     1290.21     90.03 o 
 -21   1  11       36.61       56.58     15.95 o 
 -19   1  11    10063.15     9521.76    391.88 o 
 -17   1  11     2061.54     1966.08    123.22 o 
 -15   1  11     2569.92     2307.04    170.23 o 
 -13   1  11     2058.91     1922.07    113.83 o 
 -11   1  11     2882.15     2980.82    158.26 o 
  -9   1  11     3962.74     3943.26    215.89 o 
  -7   1  11     6192.92     6261.35    292.39 o 
  -5   1  11     6904.77     6891.83    305.56 o 
  -3   1  11     1457.54     1671.93     92.47 o 
  -1   1  11       50.18      100.88     23.28 o 
   1   1  11    12996.28    14089.14    652.59 o 
   3   1  11        1.43       61.49     60.65 o 
   5   1  11     8285.39     8143.52    371.93 o 
   7   1  11      944.32      941.70     58.81 o 
   9   1  11     3425.18     3303.07    133.24 o 
  11   1  11     3679.38     3662.01    129.68 o 
  13   1  11      167.76      216.20     21.82 o 
  15   1  11    16839.59    16282.16    814.77 o 
  17   1  11      849.02      739.90     83.01 o 
  19   1  11     1467.45     1142.78    151.92 o 
 -26   2  11      352.69      531.16    135.57 o 
 -24   2  11      206.19      236.08     52.10 o 
 -22   2  11     3326.12     3199.94    192.75 o 
 -20   2  11       89.75       78.82     18.70 o 
 -18   2  11     4721.49     4929.40    203.56 o 
 -16   2  11        4.82       13.18     14.10 o 
 -14   2  11      467.50      536.25     49.57 o 
 -12   2  11     1381.05     1354.25     92.26 o 
 -10   2  11     2611.95     2594.90    137.23 o 
  -8   2  11     3212.07     3394.59    177.91 o 
  -6   2  11     2247.50     2337.01    130.72 o 
  -4   2  11     3103.58     3132.50    152.70 o 
  -2   2  11      399.31      488.92     41.18 o 
   0   2  11      452.99      433.58     39.04 o 
   2   2  11     2007.83     2209.25    107.18 o 
   4   2  11     1345.51     1338.56     78.05 o 
   6   2  11      540.61      589.69     43.45 o 
   8   2  11     4372.09     4263.94    197.22 o 
  10   2  11      420.87      493.92     31.28 o 
  12   2  11     3051.11     2891.72    157.32 o 
  14   2  11      782.05      735.13     52.43 o 
  16   2  11      858.43      667.92     60.33 o 
  18   2  11     1275.56     1111.18    196.72 o 
 -25   3  11      199.24      226.77     53.88 o 
 -23   3  11      744.23      635.38     73.24 o 
 -21   3  11      830.60      754.99     63.28 o 
 -19   3  11      598.29      621.39     47.58 o 
 -17   3  11     3700.68     3539.40    142.87 o 
 -15   3  11     2889.22     2726.30    138.56 o 
 -13   3  11     3198.50     2975.15    125.39 o 
 -11   3  11       41.56       69.33     23.03 o 
  -9   3  11     4663.44     4748.67    240.40 o 
  -7   3  11     1797.71     1896.33    115.38 o 
  -5   3  11     2940.22     2810.32    149.87 o 
  -3   3  11     9020.95     9423.31    447.18 o 
  -1   3  11       15.41       43.93     18.33 o 
   1   3  11     3856.49     3884.75    178.36 o 
   3   3  11     1441.89     1477.55     84.54 o 
   5   3  11    28247.86    27283.67   1116.89 o 
   7   3  11     2017.23     1965.13     75.84 o 
   9   3  11      131.76      145.42     18.94 o 
  11   3  11     2156.34     1877.10    146.43 o 
  13   3  11     4285.23     3906.27    176.39 o 
  15   3  11      213.73      211.89     36.63 o 
  17   3  11      627.87      513.88    105.89 o 
  19   3  11      788.20      654.83    176.34 o 
 -24   4  11     2850.84     2738.75    292.32 o 
 -22   4  11     4830.27     4443.91    323.09 o 
 -20   4  11       97.85       77.45     46.96 o 
 -18   4  11     7288.10     7183.07    362.92 o 
 -16   4  11     1688.80     1689.16     78.53 o 
 -14   4  11      532.26      512.40     33.94 o 
 -12   4  11     2945.02     2830.85    119.61 o 
 -10   4  11      281.27      285.55     39.47 o 
  -8   4  11     4369.16     4508.54    228.42 o 
  -6   4  11      810.17      791.78     56.74 o 
  -4   4  11     2860.33     3025.59    152.37 o 
  -2   4  11     3309.19     3611.09    176.48 o 
   0   4  11       97.72      132.38     17.27 o 
   2   4  11     6901.69     7141.52    235.98 o 
   4   4  11     2418.36     2643.96     98.87 o 
   6   4  11     2170.31     2106.78     84.68 o 
   8   4  11     5701.77     5619.46    249.41 o 
  10   4  11      793.49      796.39     43.01 o 
  12   4  11     5614.76     5262.35    258.50 o 
  14   4  11     4053.89     4029.90    296.17 o 
  16   4  11      217.97      176.97     99.24 o 
 -23   5  11     1484.81     1431.10    201.64 o 
 -21   5  11     1955.92     2203.46    272.88 o 
 -19   5  11      149.16      259.42     73.99 o 
 -17   5  11      582.11      604.26     50.71 o 
 -15   5  11     6432.45     6351.58    353.46 o 
 -13   5  11     5040.81     4966.34    187.69 o 
 -11   5  11        5.71      118.95     48.76 o 
  -9   5  11      428.46      387.37     24.14 o 
  -7   5  11     6698.65     6408.47    233.46 o 
  -5   5  11     1677.57     1799.03     85.53 o 
  -3   5  11      366.78      322.82     23.13 o 
  -1   5  11     2593.80     2385.51     87.48 o 
   1   5  11      989.74     1014.28     47.52 o 
   3   5  11     3845.49     3922.40    165.71 o 
   5   5  11     1034.22      960.67     58.65 o 
   7   5  11     2330.02     2230.34     92.37 o 
   9   5  11       24.88       37.59     17.04 o 
  11   5  11      118.90      142.32     42.95 o 
  13   5  11      213.29      205.66     62.32 o 
  15   5  11     2726.35     2875.99    289.79 o 
 -20   6  11       33.86       45.79     46.16 o 
 -18   6  11     2027.14     1965.65    329.19 o 
 -16   6  11       35.49      148.89     65.59 o 
 -14   6  11     1939.21     1928.45    114.95 o 
 -12   6  11     1481.81     1422.98    122.90 o 
 -10   6  11       36.81       59.77     19.45 o 
  -8   6  11     4527.74     4087.94    204.43 o 
  -6   6  11     1182.14     1088.38     61.29 o 
  -4   6  11     1036.79     1029.46     56.67 o 
  -2   6  11     3013.81     2798.31    104.37 o 
   0   6  11      705.84      691.92     39.88 o 
   2   6  11     5116.06     4885.94    183.22 o 
   4   6  11     2004.44     2013.01     81.49 o 
   6   6  11      489.82      480.71     50.52 o 
   8   6  11     1739.88     1769.07    125.40 o 
  10   6  11     1650.24     1557.78    315.45 o 
  12   6  11     1074.30     1076.96    147.39 o 
 -17   7  11      241.66      375.28     92.94 o 
 -15   7  11       13.13       15.29     37.35 o 
 -13   7  11       34.33       66.95     32.46 o 
 -11   7  11     4133.97     4177.22    302.03 o 
  -9   7  11     1407.81     1398.15    130.48 o 
  -7   7  11     1894.92     1912.44    153.14 o 
  -5   7  11     7381.31     7107.26    714.29 o 
  -3   7  11     3239.14     3361.65    353.32 o 
  -1   7  11      302.35      322.27     44.13 o 
   1   7  11     1588.33     1641.00    147.23 o 
   3   7  11      532.05      461.99     55.70 o 
   5   7  11      238.25      312.19     57.92 o 
   7   7  11      242.88      334.06    143.55 o 
   9   7  11     1169.52     1006.54    149.79 o 
 -12   8  11       86.89        7.46     57.60 o 
 -10   8  11      128.23      132.56     69.97 o 
  -8   8  11      849.92      982.28    183.27 o 
  -6   8  11      350.03      465.99    121.84 o 
  -4   8  11     1219.23     1329.04    190.45 o 
  -2   8  11      382.21      473.87    112.58 o 
   0   8  11      207.17      150.67     57.91 o 
   2   8  11      282.26      238.04    112.09 o 
   4   8  11      723.12      867.50    223.30 o 
 -26   0  12      492.48      297.73    154.18 o 
 -24   0  12      286.99      414.70    136.46 o 
 -22   0  12     6386.60     6249.19    545.49 o 
 -20   0  12    12099.89    11707.83   1230.80 o 
 -18   0  12    11276.75    10629.75   1131.56 o 
 -16   0  12     5164.22     5092.08    770.91 o 
 -14   0  12      377.87      263.75     60.26 o 
 -12   0  12      629.55      594.73     81.45 o 
 -10   0  12     7490.05     7860.06    588.11 o 
  -8   0  12     2413.49     2312.62    193.86 o 
  -6   0  12    16419.82    17293.19   1266.67 o 
  -4   0  12      915.92     1010.13     91.66 o 
  -2   0  12      639.57      644.49     65.98 o 
   0   0  12     1432.87     1729.71    148.87 o 
   2   0  12     1400.01     1553.38    135.97 o 
   4   0  12    11886.84    12746.88    840.06 o 
   6   0  12     1994.72     2202.20    173.97 o 
   8   0  12     8297.58     8056.42    535.43 o 
  10   0  12     5887.20     6083.82    414.66 o 
  12   0  12      690.48      639.59     64.90 o 
  14   0  12    11881.67    11335.77    803.72 o 
  16   0  12     2894.61     2653.89    299.50 o 
 -27   1  12       78.60       35.59     64.53 o 
 -25   1  12       11.88      -40.42     55.43 o 
 -23   1  12      366.50      339.11     42.87 o 
 -21   1  12     3046.15     2583.46    180.85 o 
 -19   1  12     1988.85     1921.12    139.67 o 
 -17   1  12        8.57       51.02     36.47 o 
 -15   1  12     1254.17     1168.89    122.27 o 
 -13   1  12     7401.86     7167.56    673.64 o 
 -11   1  12     5079.31     4918.52    300.95 o 
  -9   1  12       29.75       18.73     18.02 o 
  -7   1  12       19.02       28.08     17.96 o 
  -5   1  12      616.10      637.18     53.25 o 
  -3   1  12     4812.86     4979.38    248.92 o 
  -1   1  12     5216.38     5680.93    264.94 o 
   1   1  12     4488.42     4877.91    242.30 o 
   3   1  12       39.05       26.19     17.53 o 
   5   1  12     6723.82     6518.02    300.17 o 
   7   1  12     8792.30     8904.06    427.60 o 
   9   1  12     2292.66     2323.45    121.14 o 
  11   1  12       16.58       38.94     18.43 o 
  13   1  12     1022.48     1026.64     69.25 o 
  15   1  12      139.63      184.79     85.54 o 
  17   1  12      745.14      568.27     85.67 o 
 -26   2  12      786.19     1041.81    178.65 o 
 -24   2  12      103.93      139.87     47.59 o 
 -22   2  12     1139.54     1041.32     87.03 o 
 -20   2  12     5351.03     5218.22    312.00 o 
 -18   2  12     3342.21     3484.96    215.16 o 
 -16   2  12     2957.87     2719.76    226.76 o 
 -14   2  12      396.21      452.63     50.99 o 
 -12   2  12       51.87       90.94     24.51 o 
 -10   2  12     2416.62     2676.28    157.69 o 
  -8   2  12      422.40      370.52     45.18 o 
  -6   2  12     7582.49     8034.30    408.30 o 
  -4   2  12      313.88      367.91     40.86 o 
  -2   2  12      351.19      394.55     39.57 o 
   0   2  12     4108.67     4563.07    227.14 o 
   2   2  12      494.46      565.96     48.75 o 
   4   2  12    10348.31    11282.69    538.23 o 
   6   2  12      322.99      389.73     37.82 o 
   8   2  12     1088.35     1059.52     65.04 o 
  10   2  12     1889.99     1903.20    101.20 o 
  12   2  12       37.28       72.52     20.15 o 
  14   2  12     3636.04     3367.23    208.70 o 
  16   2  12       53.28       43.75     34.67 o 
  18   2  12     3397.98     2946.31    455.46 o 
 -25   3  12     3867.22     3800.78    429.15 o 
 -23   3  12     2923.07     2469.32    264.69 o 
 -21   3  12      204.80      177.96     43.15 o 
 -19   3  12     1137.25     1186.07     91.43 o 
 -17   3  12      481.25      452.36     55.64 o 
 -15   3  12       29.67       33.09     21.70 o 
 -13   3  12       63.34       54.81     23.49 o 
 -11   3  12     1160.44     1154.84     87.07 o 
  -9   3  12     9345.38     9853.67    528.48 o 
  -7   3  12      275.65      264.26     37.44 o 
  -5   3  12     6824.10     7542.04    394.49 o 
  -3   3  12     5509.17     6347.30    319.93 o 
  -1   3  12      968.85     1063.43     76.22 o 
   1   3  12     3402.99     3582.73    181.40 o 
   3   3  12     3222.95     3052.24    164.92 o 
   5   3  12     1756.35     1639.40     97.33 o 
   7   3  12      902.42      861.97     63.27 o 
   9   3  12     1906.62     1829.12    145.48 o 
  11   3  12     4509.44     3975.91    226.40 o 
  13   3  12     1341.64     1224.21     94.13 o 
  15   3  12     4304.76     3969.26    248.57 o 
  17   3  12     3915.63     3444.52    302.91 o 
 -24   4  12       41.13       40.51     44.66 o 
 -22   4  12        1.72       19.03     32.99 o 
 -20   4  12      816.63      844.26     92.76 o 
 -18   4  12      239.20      185.46     32.95 o 
 -16   4  12      225.70      260.18     49.02 o 
 -14   4  12      189.67      212.08     35.32 o 
 -12   4  12       83.05      117.66     30.77 o 
 -10   4  12       47.07       54.55     22.22 o 
  -8   4  12      176.99      166.33     31.59 o 
  -6   4  12     1177.82     1348.04     93.85 o 
  -4   4  12       27.05       52.82     21.01 o 
  -2   4  12      164.36      127.03     25.19 o 
   0   4  12     2155.65     2276.99    129.82 o 
   2   4  12      248.80      320.69     36.41 o 
   4   4  12     1808.00     2021.98    152.04 o 
   6   4  12       98.36       75.51     22.52 o 
   8   4  12       89.30       38.60     25.71 o 
  10   4  12        7.77       13.59     18.07 o 
  12   4  12       25.49       31.93     23.45 o 
  14   4  12      221.17      206.08     40.64 o 
 -21   5  12       13.60      -70.00     71.77 o 
 -19   5  12     2820.25     2794.79    425.33 o 
 -17   5  12      135.34      157.60     44.32 o 
 -15   5  12     3482.18     3547.19    217.24 o 
 -13   5  12      661.01      715.87     63.98 o 
 -11   5  12      258.37      320.21     47.63 o 
  -9   5  12     4730.98     4836.55    303.59 o 
  -7   5  12      342.06      392.26     46.70 o 
  -5   5  12     1884.83     1996.57    121.90 o 
  -3   5  12     4286.49     4510.25    244.10 o 
  -1   5  12        1.03        2.29     18.80 o 
   1   5  12     5201.26     5397.55    281.37 o 
   3   5  12     1768.85     1761.45    104.52 o 
   5   5  12     3057.67     2856.92    148.41 o 
   7   5  12     2591.72     2741.80    143.64 o 
   9   5  12       64.33       71.50     20.97 o 
  11   5  12     2017.80     1942.35    225.07 o 
  13   5  12     1829.20     1595.00    272.92 o 
 -18   6  12      127.15      163.88     73.10 o 
 -16   6  12      745.14      708.20     85.95 o 
 -14   6  12      342.84      407.93     62.94 o 
 -12   6  12     3714.25     3519.05    258.19 o 
 -10   6  12       38.90       37.89     29.17 o 
  -8   6  12     1582.97     1632.45     99.97 o 
  -6   6  12       29.65       78.38     23.15 o 
  -4   6  12      172.53      194.28     33.35 o 
  -2   6  12     1341.92     1268.79     83.28 o 
   0   6  12      333.65      400.15     42.02 o 
   2   6  12      934.91     1053.32     71.03 o 
   4   6  12      148.96      137.21     31.79 o 
   6   6  12      156.61      126.30     46.25 o 
   8   6  12      219.04      224.33     52.43 o 
  10   6  12      288.95      290.40     65.13 o 
 -15   7  12     1746.14     1938.03    228.44 o 
 -13   7  12     1853.47     1731.96    159.42 o 
 -11   7  12      838.72      770.96    105.44 o 
  -9   7  12     1133.35     1039.91    108.26 o 
  -7   7  12       89.29      177.92     66.20 o 
  -5   7  12        6.33      147.89    138.23 o 
  -3   7  12       11.31      -12.18     39.43 o 
  -1   7  12      336.97      490.90    154.18 o 
   1   7  12     2250.55     2080.68    232.66 o 
   3   7  12      508.84      503.27     67.47 o 
   5   7  12     2704.10     2653.36    204.56 o 
   7   7  12     3000.40     3104.89    442.17 o 
  -6   8  12     1189.41     1229.75    207.95 o 
  -4   8  12       46.06       83.07     59.83 o 
  -2   8  12     1288.46     1266.89    185.51 o 
 -25   1  13     3152.37     3307.33    451.53 o 
 -23   1  13     2217.16     2174.06    195.23 o 
 -21   1  13     1257.20     1317.06     97.72 o 
 -19   1  13     1565.38     1649.54    117.75 o 
 -17   1  13     1988.89     1861.62    192.87 o 
 -15   1  13      614.19      581.39     58.29 o 
 -13   1  13       30.63       24.47     22.06 o 
 -11   1  13     4749.81     4889.75    373.59 o 
  -9   1  13     5065.40     5033.50    277.25 o 
  -7   1  13    11509.25    11765.03    621.22 o 
  -5   1  13     1868.97     2060.64    129.20 o 
  -3   1  13     8873.18     9630.68    505.41 o 
  -1   1  13     1517.89     1854.82    113.61 o 
   1   1  13      182.39      353.99     43.33 o 
   3   1  13    11517.56    11347.86    554.02 o 
   5   1  13      121.38      248.36     36.18 o 
   7   1  13     7652.10     7437.25    370.30 o 
   9   1  13       12.33        4.75     16.58 o 
  11   1  13      125.93      125.70     25.41 o 
  13   1  13    10491.12    10268.48    634.01 o 
  15   1  13       24.05       44.52     35.00 o 
 -24   2  13      116.48      133.21     47.95 o 
 -22   2  13        9.67        5.44     25.30 o 
 -20   2  13      483.33      516.84     60.16 o 
 -18   2  13      258.09      343.34     48.05 o 
 -16   2  13      942.20      923.13     81.86 o 
 -14   2  13      921.29      746.26     67.69 o 
 -12   2  13      950.99      950.09     88.89 o 
 -10   2  13     1060.24     1151.94     91.00 o 
  -8   2  13        1.43      -11.47     20.83 o 
  -6   2  13     2090.71     2369.42    144.14 o 
  -4   2  13      708.60      830.12     71.03 o 
  -2   2  13      341.36      384.14     42.65 o 
   0   2  13     4074.53     4212.80    229.24 o 
   2   2  13      458.14      418.74     45.33 o 
   4   2  13     2286.92     2141.15    127.28 o 
   6   2  13     1339.35     1290.10     80.94 o 
   8   2  13       19.54       39.53     20.52 o 
  10   2  13     1594.23     1671.89     95.27 o 
  12   2  13       23.09       18.84     22.75 o 
  14   2  13     1134.37     1079.79    102.01 o 
  16   2  13      167.29      174.65     45.62 o 
 -23   3  13      478.76      386.28     61.20 o 
 -21   3  13      177.91      149.90     47.35 o 
 -19   3  13     4445.15     4444.35    286.94 o 
 -17   3  13     6445.50     6090.87    399.43 o 
 -15   3  13     1475.02     1401.52     99.70 o 
 -13   3  13     1704.61     1632.13    116.87 o 
 -11   3  13     8707.43     8735.16    500.90 o 
  -9   3  13     1004.67      961.63     81.78 o 
  -7   3  13     1870.58     2073.06    139.46 o 
  -5   3  13       13.91       22.50     22.77 o 
  -3   3  13      160.32      172.18     31.63 o 
  -1   3  13     1170.44     1235.19     87.02 o 
   1   3  13     1437.17     1537.01     97.57 o 
   3   3  13     6881.95     7070.44    366.43 o 
   5   3  13       67.90      179.08     32.02 o 
   7   3  13     6554.87     6913.57    354.72 o 
   9   3  13      734.68      725.21     77.78 o 
  11   3  13     1190.72     1121.61     97.46 o 
  13   3  13      841.11      764.98     80.44 o 
  15   3  13       27.39       28.39     47.41 o 
 -22   4  13      205.66      275.87     83.43 o 
 -20   4  13     3719.85     3147.53    239.83 o 
 -18   4  13       23.92       68.72     27.61 o 
 -16   4  13     3706.35     3466.31    219.80 o 
 -14   4  13      648.38      665.14     66.57 o 
 -12   4  13      387.47      412.34     48.14 o 
 -10   4  13     3262.40     3405.78    218.48 o 
  -8   4  13     2340.48     2173.59    144.89 o 
  -6   4  13     4220.64     4328.29    246.50 o 
  -4   4  13     1893.29     2091.96    135.13 o 
  -2   4  13        4.40      -20.08     20.08 o 
   0   4  13     2341.23     2425.59    144.06 o 
   2   4  13       64.23      131.03     31.23 o 
   4   4  13     5064.38     5220.89    293.78 o 
   6   4  13      334.12      441.65     57.68 o 
   8   4  13     1715.56     1682.25    105.16 o 
  10   4  13     5174.11     4854.52    309.68 o 
  12   4  13      611.14      525.94     61.39 o 
 -19   5  13      972.87      929.80    136.70 o 
 -17   5  13      550.28      502.65     79.21 o 
 -15   5  13      319.13      339.51     50.05 o 
 -13   5  13     1687.88     1474.36    124.96 o 
 -11   5  13      240.94      324.89     46.16 o 
  -9   5  13     2013.08     1906.21    129.59 o 
  -7   5  13     3974.28     4253.71    253.40 o 
  -5   5  13        5.08       35.52     28.65 o 
  -3   5  13      549.76      564.81     56.83 o 
  -1   5  13     2403.32     2415.47    150.47 o 
   1   5  13     8627.21     9294.97    505.92 o 
   3   5  13      367.20      367.64     42.36 o 
   5   5  13       41.98       41.08     20.47 o 
   7   5  13      643.51      457.05     45.99 o 
   9   5  13     5856.90     5801.71    490.84 o 
  11   5  13      709.71      791.69    114.95 o 
 -16   6  13     1874.21     1937.03    276.47 o 
 -14   6  13      173.04      183.20     50.65 o 
 -12   6  13        4.60        8.05     34.49 o 
 -10   6  13      951.17      944.92    132.03 o 
  -8   6  13     1749.11     1608.96    108.04 o 
  -6   6  13     3450.24     3130.11    190.88 o 
  -4   6  13      803.91      960.53     80.12 o 
  -2   6  13      219.39      287.21     38.51 o 
   0   6  13     2478.79     2450.65    143.12 o 
   2   6  13      680.97      643.61     72.21 o 
   4   6  13     1841.78     1857.07    148.43 o 
   6   6  13      602.77      620.78     68.26 o 
   8   6  13        4.96       29.99     38.11 o 
 -11   7  13     1531.60     1543.54    233.46 o 
  -9   7  13     2763.42     3061.77    384.05 o 
  -7   7  13      388.32      274.69    127.60 o 
  -5   7  13        0.45      -72.66     81.52 o 
  -3   7  13     2585.85     2602.70    305.18 o 
  -1   7  13     2865.19     3276.69    348.45 o 
   1   7  13       46.34       89.46     49.35 o 
   3   7  13       79.89      239.47     71.37 o 
 -24   0  14      222.22      328.75    143.55 o 
 -22   0  14       32.74       -2.11     29.59 o 
 -20   0  14       43.64       42.28     37.81 o 
 -18   0  14     2228.61     2176.00    248.55 o 
 -16   0  14     2759.70     2789.41    546.73 o 
 -14   0  14     4643.99     4427.01    727.50 o 
 -12   0  14      207.46      188.02     51.92 o 
 -10   0  14     3586.49     3668.45    339.67 o 
  -8   0  14    12719.63    14340.49   1233.89 o 
  -6   0  14     2859.38     3370.77    282.27 o 
  -4   0  14     8132.98     8114.81    615.26 o 
  -2   0  14      146.62      120.62     54.05 o 
   0   0  14      642.75      659.00     81.68 o 
   2   0  14     4069.68     4152.49    335.46 o 
   4   0  14      923.81      798.42     98.90 o 
   6   0  14     7243.26     6958.09    540.38 o 
   8   0  14       20.42       33.01     43.42 o 
  10   0  14     4801.67     4613.94    354.84 o 
  12   0  14     2868.28     2573.78    200.47 o 
  14   0  14        4.80      -55.82     55.82 o 
 -23   1  14       23.81       49.01     39.20 o 
 -21   1  14       15.71       -8.94     21.69 o 
 -19   1  14     1034.20      936.44     82.39 o 
 -17   1  14     5478.92     4935.48    541.01 o 
 -15   1  14     1325.68     1280.97    162.43 o 
 -13   1  14      206.67      191.44     35.60 o 
 -11   1  14     1986.45     2007.30    141.51 o 
  -9   1  14     2483.66     2638.11    175.59 o 
  -7   1  14      791.48      832.40     79.25 o 
  -5   1  14      521.43      590.57     62.70 o 
  -3   1  14      472.76      542.82     57.21 o 
  -1   1  14      146.01      283.13     55.76 o 
   1   1  14     1876.84     1897.57    121.61 o 
   3   1  14     6409.33     6473.15    337.46 o 
   5   1  14     3032.80     3250.71    183.53 o 
   7   1  14      622.23      657.25     62.98 o 
   9   1  14     1862.48     1913.67    120.22 o 
  11   1  14     1536.07     1421.90     93.94 o 
  13   1  14     1021.62      997.23    100.33 o 
 -22   2  14      432.81      443.46     71.90 o 
 -20   2  14      307.01      391.21     55.24 o 
 -18   2  14     3193.81     3096.34    257.03 o 
 -16   2  14     1732.18     1820.90    131.50 o 
 -14   2  14     1192.12     1199.58     99.02 o 
 -12   2  14       98.80       98.92     31.63 o 
 -10   2  14      175.99      234.92     42.96 o 
  -8   2  14     5381.35     5767.92    346.62 o 
  -6   2  14     3594.74     3972.73    246.69 o 
  -4   2  14     5814.85     6085.94    348.72 o 
  -2   2  14       17.28      106.29     41.55 o 
   0   2  14     1389.66     1425.92    102.65 o 
   2   2  14     7222.21     7418.66    411.62 o 
   4   2  14        2.90       -0.48     19.16 o 
   6   2  14     3525.65     3215.81    191.81 o 
   8   2  14       13.77       43.87     21.94 o 
  10   2  14      247.46      261.22     33.86 o 
  12   2  14       21.29       71.41     50.21 o 
 -21   3  14     2108.56     2145.71    220.77 o 
 -19   3  14      452.65      444.05     65.77 o 
 -17   3  14     1120.20     1032.04     93.27 o 
 -15   3  14       10.31       31.22     24.73 o 
 -13   3  14      762.92      808.55     76.32 o 
 -11   3  14     1262.82     1399.81    109.74 o 
  -9   3  14      636.18      755.73     77.24 o 
  -7   3  14     8141.63     8585.66    506.00 o 
  -5   3  14     2636.27     2857.65    182.26 o 
  -3   3  14     1609.68     1585.67    115.29 o 
  -1   3  14     5118.49     5374.14    304.90 o 
   1   3  14     1251.44     1426.24     97.66 o 
   3   3  14     1525.25     1549.34    110.02 o 
   5   3  14      485.40      545.32     55.54 o 
   7   3  14     1632.08     1528.84    107.76 o 
   9   3  14      384.46      353.09     46.43 o 
  11   3  14        7.59       -7.20     23.92 o 
 -20   4  14        0.90       -7.30     35.70 o 
 -18   4  14      990.05      925.75     87.84 o 
 -16   4  14     1057.09     1090.36     92.63 o 
 -14   4  14      305.64      277.19     58.96 o 
 -12   4  14        7.73       68.89     28.68 o 
 -10   4  14      129.12      126.90     36.56 o 
  -8   4  14     2247.89     2303.35    168.06 o 
  -6   4  14       41.81       16.19     23.46 o 
  -4   4  14       96.98      127.80     39.78 o 
  -2   4  14       20.59       25.95     23.13 o 
   0   4  14      284.09      295.05     43.88 o 
   2   4  14      385.32      387.75     49.09 o 
   4   4  14      304.68      310.44     42.89 o 
   6   4  14      572.44      690.26     79.81 o 
   8   4  14     1125.91     1166.81     85.98 o 
  10   4  14      131.82      178.74     39.54 o 
 -17   5  14     1742.67     1607.18    196.27 o 
 -15   5  14      359.63      367.54     62.70 o 
 -13   5  14      170.53      218.77     43.69 o 
 -11   5  14     5175.17     4943.73    317.14 o 
  -9   5  14       20.54        9.78     27.50 o 
  -7   5  14     4724.12     4964.73    314.18 o 
  -5   5  14      988.09     1119.98     97.27 o 
  -3   5  14      821.73      980.52     89.38 o 
  -1   5  14     2502.22     2658.15    170.64 o 
   1   5  14      126.77       72.99     27.60 o 
   3   5  14     3046.97     3029.24    185.19 o 
   5   5  14      596.82      569.14     56.57 o 
   7   5  14      788.95      640.64     99.81 o 
 -14   6  14        4.89      -20.01     34.41 o 
 -12   6  14        1.99       16.59     31.62 o 
 -10   6  14      403.30      381.85     66.09 o 
  -8   6  14        3.25      -10.33     30.47 o 
  -6   6  14      194.71      200.58     38.31 o 
  -4   6  14     1015.67      990.98     81.56 o 
  -2   6  14      133.26      267.71     43.76 o 
   0   6  14     1500.80     1503.11    133.99 o 
   2   6  14      565.05      600.94     73.95 o 
   4   6  14       96.93      133.69     36.94 o 
 -21   1  15       79.36      131.25     38.92 o 
 -19   1  15     3371.39     3124.31    283.17 o 
 -17   1  15     1728.24     1647.41    140.43 o 
 -15   1  15     1389.86     1247.10    148.62 o 
 -13   1  15     1213.34     1082.29     99.69 o 
 -11   1  15     1944.45     2254.31    170.46 o 
  -9   1  15     3880.77     4263.60    280.38 o 
  -7   1  15     4163.47     4544.80    295.89 o 
  -5   1  15    10412.02    10912.12    657.46 o 
  -3   1  15        6.73       20.56     24.83 o 
  -1   1  15     1076.13      955.37     82.86 o 
   1   1  15     3715.77     4056.31    230.82 o 
   3   1  15       33.52       40.86     23.91 o 
   5   1  15     3986.66     4258.25    252.58 o 
   7   1  15      753.87      796.71     68.73 o 
   9   1  15      576.25      486.50     53.95 o 
  11   1  15       29.37       24.72     29.22 o 
 -20   2  15       37.20       61.69     33.28 o 
 -18   2  15     1498.81     1385.07    127.04 o 
 -16   2  15        1.80       10.99     24.54 o 
 -14   2  15      387.83      373.52     58.96 o 
 -12   2  15       76.82      143.96     37.98 o 
 -10   2  15      238.71      300.23     48.16 o 
  -8   2  15     2075.29     2216.39    159.81 o 
  -6   2  15       94.57      131.06     47.55 o 
  -4   2  15     3977.06     4010.83    256.51 o 
  -2   2  15     2508.20     2829.60    193.41 o 
   0   2  15        2.28       34.92     25.71 o 
   2   2  15     5809.75     6360.05    376.68 o 
   4   2  15     1891.13     1760.97    116.55 o 
   6   2  15      163.46      152.74     32.22 o 
   8   2  15       76.70       67.28     25.18 o 
  10   2  15      515.66      574.27     70.73 o 
 -19   3  15      720.68      715.56     77.91 o 
 -17   3  15     3256.92     2987.42    221.14 o 
 -15   3  15     3007.73     2906.77    243.01 o 
 -13   3  15      289.77      268.36     47.66 o 
 -11   3  15       21.34       36.71     27.15 o 
  -9   3  15     3596.44     3918.30    262.26 o 
  -7   3  15      198.82      286.75     50.87 o 
  -5   3  15       77.06      139.81     44.71 o 
  -3   3  15     1515.85     1570.92    127.16 o 
  -1   3  15      616.55      680.06     71.07 o 
   1   3  15       19.55        0.20     31.91 o 
   3   3  15     1932.63     1983.27    140.01 o 
   5   3  15     4086.98     4163.40    252.70 o 
   7   3  15        2.65       56.91     58.89 o 
   9   3  15       26.20       86.97     36.12 o 
 -18   4  15     1984.53     1974.96    152.15 o 
 -16   4  15       11.99       -3.52     23.21 o 
 -14   4  15     3598.52     3495.68    248.39 o 
 -12   4  15     1455.53     1479.27    125.40 o 
 -10   4  15      213.62      303.37     51.51 o 
  -8   4  15     6132.58     6466.81    408.47 o 
  -6   4  15     1488.18     1676.65    135.23 o 
  -4   4  15     2440.60     2499.81    173.61 o 
  -2   4  15     1172.10     1346.24    102.40 o 
   0   4  15      100.40      230.33     42.59 o 
   2   4  15     1361.11     1456.69    118.24 o 
   4   4  15       21.32       21.76     23.52 o 
   6   4  15     1944.89     1750.58    125.60 o 
 -15   5  15     1155.95     1068.49    137.67 o 
 -13   5  15     1280.71     1259.43    137.48 o 
 -11   5  15      754.33      830.52     82.48 o 
  -9   5  15      135.69      185.05     40.90 o 
  -7   5  15      522.19      584.77     67.54 o 
  -5   5  15     1829.60     1938.93    152.94 o 
  -3   5  15      151.32      213.57     40.24 o 
  -1   5  15       53.37       27.54     27.24 o 
   1   5  15      107.96       97.16     32.64 o 
   3   5  15      991.18     1024.00     81.56 o 
  -8   6  15     1583.51     1537.40    309.25 o 
  -6   6  15        1.73      -48.90     55.38 o 
  -4   6  15     3497.61     3690.90    429.74 o 
 -20   0  16      954.13      877.91    122.73 o 
 -18   0  16     3297.23     3295.45    378.63 o 
 -16   0  16     3137.30     3257.44    361.98 o 
 -14   0  16     3306.62     3477.84    368.07 o 
 -12   0  16     5441.83     5325.00    988.01 o 
 -10   0  16     1444.56     1439.68    232.16 o 
  -8   0  16     1230.64     1414.42    161.99 o 
  -6   0  16    10629.54    10441.83    879.06 o 
  -4   0  16      287.18      240.83     63.23 o 
  -2   0  16      514.12      457.37     76.83 o 
   0   0  16       83.28      288.68     68.79 o 
   2   0  16      271.98      350.77     71.30 o 
   4   0  16     2433.48     2659.68    251.08 o 
   6   0  16     1509.61     1563.47    159.35 o 
   8   0  16     2878.63     2685.43    264.14 o 
 -19   1  16      406.96      365.67     62.41 o 
 -17   1  16      274.62      240.10     49.38 o 
 -15   1  16     2470.33     2379.55    188.96 o 
 -13   1  16     1791.01     1916.06    165.59 o 
 -11   1  16      166.14      180.24     43.98 o 
  -9   1  16      204.33      244.12     50.68 o 
  -7   1  16      403.72      536.24     71.85 o 
  -5   1  16      257.10      329.05     54.22 o 
  -3   1  16       76.40       64.89     29.84 o 
  -1   1  16     1052.43     1094.85     96.72 o 
   1   1  16      941.80     1021.73     87.58 o 
   3   1  16      264.28      310.68     50.27 o 
   5   1  16      930.19     1056.93     95.16 o 
   7   1  16      788.88      711.23     68.14 o 
 -18   2  16     1091.71     1125.71    118.82 o 
 -16   2  16     2826.35     2757.70    296.21 o 
 -14   2  16      220.11      265.96     51.79 o 
 -12   2  16      259.69      244.96     48.48 o 
 -10   2  16       35.14       87.60     35.37 o 
  -8   2  16      533.24      606.63     75.23 o 
  -6   2  16     3770.32     4219.72    274.07 o 
  -4   2  16     4475.81     4834.06    317.32 o 
  -2   2  16     3893.90     4316.59    288.43 o 
   0   2  16      209.54      204.47     40.05 o 
   2   2  16      214.72      265.75     61.75 o 
   4   2  16     4487.23     4477.89    256.05 o 
   6   2  16      619.21      690.70     68.89 o 
 -17   3  16        0.38      -19.44     28.84 o 
 -15   3  16      727.24      661.01     77.15 o 
 -13   3  16       10.45       14.47     24.79 o 
 -11   3  16     1505.38     1574.98    136.20 o 
  -9   3  16     3912.87     4118.33    288.81 o 
  -7   3  16       82.83      106.19     37.95 o 
  -5   3  16     4369.60     4682.10    323.82 o 
  -3   3  16     2991.07     3357.26    233.84 o 
  -1   3  16       34.50       22.60     23.53 o 
   1   3  16     1390.49     1458.93    118.82 o 
   3   3  16      585.13      591.25     67.43 o 
   5   3  16      160.98      157.72     34.36 o 
 -14   4  16      347.20      376.87     59.69 o 
 -12   4  16        3.10      -25.27     26.40 o 
 -10   4  16       45.83       39.41     28.68 o 
  -8   4  16        0.99       -5.78     23.92 o 
  -6   4  16     1954.16     2243.50    178.42 o 
  -4   4  16     1181.48     1332.79    111.50 o 
  -2   4  16      156.21      230.35     42.33 o 
   0   4  16      442.07      590.97     68.70 o 
   2   4  16       81.34       85.51     31.99 o 
  -7   5  16      100.00      122.16     38.94 o 
  -5   5  16     2430.16     2553.03    195.05 o 
  -3   5  16       33.50       36.77     28.30 o 
 -15   1  17     2466.61     2526.98    232.26 o 
 -13   1  17      388.18      502.88     76.93 o 
 -11   1  17       81.47      129.12     42.66 o 
  -9   1  17     2075.53     2118.79    171.68 o 
  -7   1  17     1106.15     1309.70    129.67 o 
  -5   1  17     1230.64     1363.89    120.28 o 
  -3   1  17     2090.13     2153.40    164.45 o 
  -1   1  17       23.28       30.43     26.03 o 
   1   1  17       65.01       69.72     31.34 o 
   3   1  17     2220.43     2438.93    180.81 o 
 -14   2  17      203.00      193.80     48.68 o 
 -12   2  17       19.23       36.77     28.69 o 
 -10   2  17      114.65      164.03     42.83 o 
  -8   2  17      247.47      374.92     66.15 o 
  -6   2  17     1685.19     1732.63    152.02 o 
  -4   2  17      130.33      205.13     49.62 o 
  -2   2  17     1719.07     1882.69    158.81 o 
   0   2  17      501.58      491.49     79.55 o 
   2   2  17       48.54       34.58     25.94 o 
 -11   3  17      617.95     1371.33    471.84 o 
  -9   3  17       29.61       13.04     26.01 o 
  -7   3  17       51.04      103.96     36.51 o 
  -5   3  17      753.72      938.65     92.92 o 
  -3   3  17       93.45      209.08     46.93 o 
  -1   3  17     1501.67     1764.85    143.51 o 
   1   3  17       54.56       40.76     50.51 o 
 -10   0  18      214.82      225.50     73.81 o 
  -8   0  18     6150.56     6697.52    660.86 o 
  -6   0  18      505.22      657.44    127.16 o 
  -4   0  18     2308.38     2516.48    269.89 o 
  -2   0  18      122.79      159.61     57.46 o 
  -9   1  18      554.43      601.08     80.38 o 
  -7   1  18       37.06       61.52     46.68 o 
  -5   1  18      314.59      363.96     61.76 o 
  -3   1  18       12.34       38.18     40.16 o 
                                                 
